# Supplementary material for: Phosphorylation of OGFOD1 by Cell Cycle-Dependent Kinase 7/9 Enhances the Transcriptional Activity of RNA Polymerase II in Breast Cancer Cells
Source: Cancers (Basel). 2021 Jul 8;13(14):3418. doi: 10.3390/cancers13143418 (PMC8304009; doi:10.3390/cancers13143418)
Supplement: Supplementary file 1 [file cancers-13-03418-s001.zip]

Archive with 2 entries (2 files):
- cancers-1262044-supple-tableS2.xlsx
- cancers-1262044-supple-xml.pdf
