# Supplementary material for: Phosphorylation of OGFOD1 by Cell Cycle-Dependent Kinase 7/9 Enhances the Transcriptional Activity of RNA Polymerase II in Breast Cancer Cells
Source: Cancers (Basel). 2021 Jul 8;13(14):3418. doi: 10.3390/cancers13143418 (PMC8304009; doi:10.3390/cancers13143418)
Supplement: Supplementary file 1 [file cancers-13-03418-s001.zip › cancers-1262044-supple-tableS2.xlsx]

## Sheet: Supplementary cc
Transcript	Annotation/Divergence	Mock	KO	Log2 Fold Change	p-value
NM_020351	COL8A1	917.95	208.44	-2.15493	1.08e-05
NM_014568	GALNT5	56.27	3.32	-3.86544	7.82e-07
NM_001032409	OAS1	71.85	21.84	-1.74158	0.00297407
NM_004055	CAPN5	340.65	153.36	-1.16555	0.0163669
NM_152754	SEMA3D	80.89	14.72	-2.43128	5.2e-05
NM_001143963	L1CAM	295.43	62.2	-2.25394	1.34e-05
NM_020251	ARRB1	374.32	147.19	-1.36707	0.00525861
NM_018925	PCDHGB5	113.05	46.06	-1.3041	0.013732
NM_001136022	NFATC4	94.46	38.93	-1.29524	0.0162789
NM_002458	MUC5B	65.82	0	-9.09836	5.76e-11
NM_080683	PTPN13	238.16	110.63	-1.11842	0.0243231
NM_054012	ASS1	377.83	145.76	-1.38795	0.00462425
NM_057167	COL6A3	25.12	1.9	-3.66127	0.000205346
NM_004823	KCNK6	59.79	25.64	-1.2489	0.0327358
NR_038381	TSC22D1-AS1	48.74	16.14	-1.62075	0.00817423
NM_000378	WT1	6.53	0	-5.88334	0.0245793
NR_105018	LOC101929380	24.12	3.8	-2.64717	0.00250944
NM_001040058	SPP1	167.31	4.75	-5.12686	5.04e-13
NM_004734	DCLK1	91.95	425.42	2.18142	1.43e-05
NM_024043	DBNDD1	125.61	30.86	-2.01803	0.000266315
NM_198196	CD96	241.67	2.85	-6.36864	4.96e-17
NM_152406	AFAP1L1	674.77	276.81	-1.30301	0.00643079
NM_033104	STON2	10.05	85.94	3.06972	2.84e-06
NM_018653	GPRC5C	32.16	3.32	-3.0604	0.000269237
NM_001160031	FLT1	6.03	0	-5.66501	0.0434865
NM_003020	SCG5	153.75	584.01	1.90532	0.000108649
NM_001113490	AMOT	63.81	23.74	-1.45231	0.013145
NM_001025081	MBP	111.54	48.43	-1.2208	0.0208527
NM_080744	SSC4D	2.01	9.97	2.29091	0.046114
NM_080798	COL13A1	2412.7	1164.69	-1.06932	0.0220575
NM_001204354	SPOCK3	9.55	0.95	-3.26461	0.0243739
NM_006820	IFI44L	152.24	47.01	-1.70239	0.0012199
NM_001191058	PDE1C	18.59	0.95	-4.18244	0.000378171
NM_002231	CD82	659.7	323.81	-1.04674	0.0274919
NM_001193307	SAMD9	2060.49	811.91	-1.3631	0.00379027
NM_080684	PTPN13	223.08	104.46	-1.11304	0.0247599
NM_024761	MOB3B	58.28	326.19	2.46493	2.09e-06
NM_153018	ZFP3	17.59	0	-7.23089	7.46e-05
NM_019600	FAM214A	207	103.51	-1.01835	0.0407033
NM_001099405	SCN5A	43.21	14.72	-1.51959	0.0166721
NM_005302	GPR37	10.05	0	-6.39056	0.00487477
NM_022843	PCDH20	57.28	0	-8.88727	4.03e-10
NM_013423	ARHGAP6	14.07	2.85	-2.27476	0.0355216
NM_001204355	SPOCK3	8.54	0.95	-3.11451	0.0384939
NM_004335	BST2	8.54	0.95	-3.11451	0.0384939
NM_022047	DEF6	444.15	118.7	-1.92192	0.000109976
NM_005195	CEBPD	80.39	34.19	-1.2499	0.0254856
NM_000362	TIMP3	623.52	66.47	-3.24768	5.74e-10
NR_048571	GPM6A	16.58	0.95	-4.02304	0.00122209
NM_080596	HIST1H2AH	0	5.7	5.56617	0.0434865
NM_001958	EEF1A2	437.12	226.48	-0.964522	0.0449092
NR_046264	FLJ38576	3.52	15.67	1.95464	0.0384159
NM_001244701	ZFP36L1	2724.21	5714.72	1.04953	0.0240872
NM_033011	PLAT	741.6	385.06	-0.962815	0.0418062
NM_144682	SLFN13	48.74	20.89	-1.25126	0.0366856
NM_001278530	ARHGEF40	504.45	242.15	-1.0777	0.0241632
NM_001848	COL6A1	1225.95	620.57	-1.00027	0.03299
NM_001286564	GRAMD1B	2421.24	1280.07	-0.939044	0.0438315
NM_018915	PCDHGA2	113.05	46.06	-1.3041	0.013732
NM_001127651	NCF2	753.66	198.47	-1.94362	6.98e-05
NM_001281766	EPHA5	43.71	18.04	-1.30656	0.0367235
NM_001278250	SLC25A45	30.65	87.36	1.46489	0.008373
NM_001098512	PRKG1	37.18	3.32	-3.26913	7.35e-05
NM_018355	ZNF415	78.38	14.72	-2.37691	7.7e-05
NM_030916	PVRL4	7.03	0	-5.88334	0.0245793
NM_024913	CPED1	145.71	64.57	-1.1918	0.0218212
NM_021945	SLC22A23	78.88	206.54	1.36216	0.00702314
NM_057158	DUSP4	4034.07	2120.94	-0.946628	0.0416886
NM_000246	CIITA	11.56	1.9	-2.60986	0.0311164
NM_002178	IGFBP6	560.22	241.67	-1.23025	0.0101815
NM_001161564	TNIK	49.24	176.15	1.82101	0.000529167
NM_001134418	LEPREL1	1137.02	438.24	-1.39356	0.00333064
NM_018192	LEPREL1	1177.71	452.49	-1.39757	0.00318283
NM_004624	VIPR1	20.1	5.7	-1.81576	0.031979
NM_001261447	GPM6A	16.58	0.95	-4.02304	0.00122209
NM_001335	CTSW	17.59	3.8	-2.23454	0.015149
NM_003736	PCDHGB4	113.05	46.06	-1.3041	0.013732
NM_006497	HIC1	18.59	3.32	-2.31203	0.0111532
NM_201525	GPR56	319.55	105.88	-1.60531	0.00123021
NM_005460	SNCAIP	50.75	18.04	-1.51901	0.0120689
NM_001109	ADAM8	2225.8	827.11	-1.44732	0.00216401
NM_001282428	KCNS3	19.09	63.15	1.71092	0.00469973
NM_001243750	NUDT8	24.62	58.88	1.2055	0.0405771
NM_004041	ARRB1	372.81	146.24	-1.36864	0.005201
NM_001288802	NFATC4	92.95	38.46	-1.27983	0.0176017
NM_001258029	GSN	442.14	203.69	-1.13359	0.0180474
NM_001166161	PPP1R9A	140.68	30.86	-2.18138	7.47e-05
NM_001873	CPE	166.31	19.47	-3.07581	8.84e-08
NM_002149	HPCAL1	2515.2	1199.82	-1.08648	0.0200258
NM_001252402	TMEM249	11.05	29.91	1.42976	0.0357853
NM_015028	TNIK	49.74	178.05	1.80735	0.000563534
NM_001130985	DYSF	619	304.35	-1.04096	0.0286341
NM_001149	ANK3	179.37	76.44	-1.24353	0.0142429
NM_001289135	SLIT2	1114.91	503.76	-1.16448	0.0137015
NM_144595	SLAIN1	93.96	33.24	-1.52273	0.00632306
NM_001195415	DCLK1	99.99	470.05	2.20517	1.19e-05
NM_001170720	BCAR1	1059.64	525.13	-1.03262	0.0283666
NM_032868	MPND	61.3	144.34	1.21467	0.0183623
NM_001161359	FCHO1	83.91	37.03	-1.20511	0.0304043
NM_183395	NLRP3	202.48	51.75	-1.97522	0.000153824
NM_000213	ITGB4	176.86	20.89	-3.09343	6.6e-08
NM_001080448	EPHA6	29.14	10.45	-1.48857	0.0433007
NM_000512	GALNS	250.21	113.48	-1.15315	0.0197856
NM_001143946	GAS6	490.38	238.35	-1.0597	0.0267683
NM_003650	CST7	43.71	15.67	-1.46588	0.0200523
NM_144601	CMTM3	834.55	411.65	-1.03783	0.0281968
NM_000582	SPP1	164.3	4.75	-5.10073	6.69e-13
NM_172311	STON1-GTF2A1L	17.59	1.9	-3.19003	0.00223741
NM_002472	MYH8	0.5	11.4	3.33522	0.00998336
NM_001160161	SCN5A	43.71	14.72	-1.55266	0.0142577
NM_001191059	PDE1C	18.59	0.95	-4.18244	0.000378171
NM_001242628	GFOD1	115.06	254.49	1.11888	0.0231912
NM_004878	PTGES	803.9	358.95	-1.18224	0.012816
NM_001166035	SBSN	14.07	124.87	3.12518	3.17e-07
NM_003693	SCARF1	172.34	32.76	-2.39357	1.21e-05
NR_033383	LINC01194	7.54	24.69	1.58511	0.0341457
NM_001289136	SLIT2	1111.39	501.39	-1.16744	0.0134389
NR_038346	MAGI2-AS3	10.55	0.95	-3.40055	0.0155419
NM_003505	FZD1	259.76	85.46	-1.62445	0.00126834
NM_001184782	CXorf57	25.62	141.02	2.4124	1.66e-05
NM_001130141	PCBP3	6.53	0	-5.88334	0.0245793
NM_003485	GPR68	161.28	57.93	-1.4991	0.00384321
NM_001142769	PCDH15	14.57	0	-6.96978	0.000428911
NM_001256255	EMR1	33.66	0.47	-5.01795	2.42e-06
NM_001253908	AKR1C3	162.79	45.11	-1.85298	0.000423471
NR_002909	SNHG3	3013.12	5761.25	0.915577	0.0485055
NM_001901	CTGF	7050.2	3415.73	-1.06473	0.022078
NM_001080421	UNC13A	113.05	21.84	-2.39096	2.93e-05
NM_001185158	IL24	240.67	474.33	0.957644	0.0457577
NM_207361	FREM2	143.19	70.27	-1.05001	0.0393697
NM_021013	KRT34	11.56	39.41	1.69646	0.0129553
NR_040071	TNRC6C-AS1	257.25	98.28	-1.39934	0.00484071
NM_001256254	EMR1	33.66	0.47	-5.01795	2.42e-06
NM_020379	MAN1C1	12.06	0.95	-3.52477	0.00998336
NM_182981	OSGIN1	149.73	75.02	-1.01509	0.0464342
NM_002317	LOX	852.64	431.6	-1.00059	0.0338753
NM_001281765	EPHA5	43.71	18.04	-1.30656	0.0367235
NM_006504	PTPRE	376.33	155.74	-1.29342	0.00782194
NM_001145544	ZSCAN18	218.56	78.34	-1.49259	0.00309203
NM_001099410	GPRASP1	32.16	71.22	1.12498	0.0430561
NM_018920	PCDHGA7	113.05	46.06	-1.3041	0.013732
NM_001195430	DCLK1	222.08	1371.23	2.6064	1.5e-07
NM_000848	GSTM2	6.03	0	-5.66501	0.0434865
NM_001042575	TMPRSS7	0	5.7	5.56617	0.0434865
NM_001271755	ITGBL1	70.84	28.01	-1.34	0.0200382
NM_173853	KRTCAP3	1.51	11.4	2.41504	0.0311164
NM_000442	PECAM1	20.1	4.75	-2.07272	0.0172218
NM_001145772	GPR56	322.56	108.25	-1.59334	0.0013352
NM_031476	CRISPLD2	106.01	27.54	-1.96606	0.000445128
NR_026809	FAM106A	46.22	17.57	-1.37052	0.0241663
NM_001135806	SYT1	25.62	2.85	-3.16214	0.00051295
NR_026883	LINC00652	6.53	24.69	1.7747	0.0204382
NM_001170718	BCAR1	1278.2	625.79	-1.0495	0.0253972
NM_001204403	ANK3	226.6	107.31	-1.10002	0.026561
NM_001278393	USP44	78.38	31.34	-1.33849	0.0173315
NM_001171631	NOSTRIN	22.61	55.08	1.22919	0.0409674
NR_105020	TMEM161B-AS1	10.55	1.42	-2.48564	0.046114
NM_001190456	CORO2B	34.67	4.75	-2.87636	0.000322178
NM_000575	IL1A	29.64	182.32	2.57236	2.74e-06
NM_014314	DDX58	2682.01	1178.93	-1.20445	0.010094
NM_001145014	RFPL4A	7.54	0	-6.07292	0.01412
NM_138973	BACE1	873.74	466.26	-0.92601	0.0492038
NM_001256568	PPFIBP2	5.53	26.11	2.09943	0.00677294
NM_001037330	TRIM16L	572.78	283.46	-1.0314	0.0307478
NM_003896	ST3GAL5	75.37	23.74	-1.68073	0.00344336
NM_001127231	AUTS2	23.11	0.95	-4.45649	8.69e-05
NM_001198689	LEPR	121.59	26.11	-2.20719	8.43e-05
NM_001127664	GSN	456.72	214.14	-1.11	0.0208332
NM_001278592	LIAS	20.1	53.65	1.40466	0.0222216
NM_013983	NRG2	14.07	1.9	-2.8302	0.0143284
NM_001085423	MILR1	47.73	11.87	-1.97476	0.00178586
NM_001145671	SORBS2	10.55	0.95	-3.40055	0.0155419
NM_182486	C1QTNF6	18.09	2.85	-2.63459	0.00648419
NM_000754	COMT	512.49	229.8	-1.17596	0.0144588
NM_003802	MYH13	8.54	51.75	2.49472	0.000188015
NM_001145044	SLCO3A1	22.61	2.37	-2.98613	0.00129061
NM_020760	HECW2	74.36	234.08	1.63642	0.00129012
NM_012320	PLA2G15	449.18	229.33	-0.985784	0.0400601
NM_001353	AKR1C1	345.17	50.33	-2.79623	1.15e-07
NM_001204344	TNFSF15	290.41	21.37	-3.74477	6.39e-11
NM_052946	NOSTRIN	20.6	52.7	1.30921	0.0324633
NR_038344	MAGI2-AS3	16.08	1.9	-3.02131	0.00671687
NR_073105	ITGA2	12547.9	4743.75	-1.42246	0.00240102
NM_001542	IGSF3	108.02	51.28	-1.09906	0.0371428
NM_198968	DZIP1	107.52	244.05	1.16236	0.0194156
NM_024577	SH3TC2	80.39	14.72	-2.41338	5.92e-05
NR_003138	SNHG10	224.59	438.24	0.943123	0.0492976
NM_006417	IFI44	3192.49	1117.21	-1.53334	0.00115244
NM_001161565	TNIK	49.24	176.15	1.82101	0.000529167
NM_021006	CCL3L1	55.77	13.77	-1.99208	0.00126089
NM_001282215	NDRG2	6.03	0	-5.66501	0.0434865
NM_139241	FGD4	7.03	27.06	1.9315	0.00993347
NM_001242860	PRKACB	623.52	198.94	-1.66449	0.000609729
NM_033071	SYNE1	501.93	182.8	-1.47361	0.00232415
NM_001288793	VSTM1	69.34	224.58	1.67759	0.00106981
NM_001253798	ZNF331	403.46	210.34	-0.957126	0.0461794
NR_026779	LINC00341	49.74	18.52	-1.417	0.0187618
NM_001145673	SORBS2	10.55	0.47	-3.40055	0.0155419
NM_173217	ST6GAL1	159.27	73.59	-1.12708	0.0259809
NM_001284515	IKZF3	9.04	0	-6.24046	0.00823669
NM_021255	PELI2	65.82	21.37	-1.61627	0.00602292
NR_002987	SNORA61	61.3	134.84	1.11658	0.0310168
NM_005311	GRB10	1984.63	723.6	-1.47473	0.00182235
NM_001624	AIM1	697.89	313.84	-1.17077	0.0139923
NM_006208	ENPP1	734.06	312.89	-1.24798	0.00889612
NR_037599	PDCD6IPP2	14.07	2.85	-2.27476	0.0355216
NM_001204404	ANK3	229.61	108.73	-1.09375	0.0274887
NM_001165252	KRTAP2-3	446.67	1837.01	2.01926	2.8e-05
NM_014400	LYPD3	384.36	134.37	-1.53149	0.00182644
NR_038345	MAGI2-AS3	10.55	0.95	-3.40055	0.0155419
NM_014253	TENM1	153.24	57.93	-1.42563	0.00625779
NM_212557	AMTN	63.81	600.15	3.20046	1.04e-09
NR_038845	LYPLAL1-AS1	71.85	156.68	1.09421	0.0340414
NM_001184702	GYG2	16.58	3.8	-2.15264	0.0206215
NM_001159704	FHL1	670.25	186.12	-1.86704	0.000128194
NM_001244604	DPYSL2	519.52	254.97	-1.0431	0.0294363
NM_018071	ARHGEF40	539.12	253.07	-1.10861	0.0205872
NM_012391	SPDEF	89.43	10.45	-3.10229	8e-07
NM_014321	ORC6	598.91	313.84	-0.949107	0.0461897
NM_001278924	ANXA8L1	17.59	50.8	1.47788	0.0187618
NM_001128850	RRAD	25.12	3.32	-2.70578	0.00187833
NM_013982	NRG2	14.07	2.37	-2.27476	0.0355216
NM_001946	DUSP6	2573.99	794.34	-1.71471	0.000308848
NM_003956	CH25H	125.61	57.93	-1.13428	0.0309697
NM_001170714	BCAR1	1286.74	632.44	-1.04443	0.0262095
NM_001271004	TFPI2	8386.18	2890.59	-1.55597	0.000945086
NM_001281535	EPB41L3	178.37	2.85	-5.93174	8.86e-15
NM_003946	NOL3	249.71	128.67	-0.972764	0.0468718
NM_182961	SYNE1	510.48	186.6	-1.46693	0.0024444
NM_032744	ADTRP	113.05	257.34	1.16022	0.0186973
NM_183229	IKZF3	9.04	0	-6.24046	0.00823669
NM_001012978	BEX5	16.58	0.95	-4.02304	0.00122209
NM_001018058	TFEC	5.53	0	-5.66501	0.0434865
NM_000857	GUCY1B3	75.37	18.52	-2.00081	0.000652841
NM_001177676	GPR68	167.81	58.88	-1.52844	0.00320316
NM_001172656	ZFYVE28	84.91	24.69	-1.80473	0.00158104
NM_001042610	DBNDD1	126.61	30.86	-2.02952	0.000245519
NM_144644	SPATA4	0	7.12	5.97358	0.01412
NM_004925	AQP3	11.05	1.9	-2.48564	0.046114
NM_144765	MPZL2	34.67	6.17	-2.40137	0.00154445
NM_006408	AGR2	20.6	0	-7.45191	2.21e-05
NM_001144757	SCG5	155.25	588.28	1.89828	0.000113208
NM_005907	MAN1A1	173.34	60.77	-1.53362	0.00307712
NM_000118	ENG	70.84	17.09	-2.07284	0.000554183
NR_034120	LINC-PINT	126.11	373.19	1.5393	0.00180182
NR_024247	MUM1	510.98	1017.5	0.973502	0.03851
NM_001288709	DBNDD1	130.63	32.76	-1.99	0.000303198
NR_031735	MIR1914	1	9.97	3.21109	0.0155419
NM_001142767	PCDH15	14.07	0	-6.87106	0.000681211
NM_198573	ENHO	0	5.7	5.56617	0.0434865
NM_002581	PAPPA	71.85	158.11	1.11158	0.0311093
NM_181353	ID1	1363.11	646.68	-1.09545	0.019624
NM_001029851	PDE8B	22.11	6.65	-1.73444	0.0332142
NM_001113475	NOXRED1	11.05	29.91	1.42976	0.0357853
NR_038257	TRPM2	94.46	339.48	1.827	0.000279454
NM_001098517	CADM1	59.79	22.32	-1.41797	0.0161026
NM_001005502	CPM	185.9	86.41	-1.12338	0.026654
NR_047651	FAM95C	60.29	152.41	1.32139	0.0101846
NR_034124	LINC01270	63.31	141.97	1.14912	0.0253037
NM_001204824	KCNQ3	198.97	602.52	1.57977	0.00110722
NM_144691	CAPN12	378.84	183.27	-1.06636	0.0272003
NM_032402	PCDHGC3	111.04	49.85	-1.16544	0.0271939
NM_021205	RHOU	42.2	14.72	-1.48573	0.0195016
NM_152482	C19orf25	131.64	281.08	1.07443	0.0288421
NM_001159699	FHL1	663.22	184.22	-1.86661	0.000130307
NM_001010848	NRG3	8.04	0	-6.07292	0.01412
NM_020848	KIAA1462	34.17	400.26	3.52807	1.3e-10
NM_001856	COL16A1	35.17	90.69	1.35176	0.0131598
NR_109939	DLGAP4-AS1	13.06	45.58	1.77418	0.00837104
NM_001080826	SGK223	203.49	101.13	-1.02388	0.0395317
NM_001201556	ZNF821	60.29	21.37	-1.47903	0.012337
NM_001271756	ITGBL1	72.85	27.06	-1.4287	0.0131824
NM_007257	PNMA2	225.59	89.26	-1.35888	0.00690541
NM_030955	ADAMTS12	449.18	129.15	-1.81658	0.000227366
NR_027835	APOL3	52.25	15.19	-1.79306	0.00356148
NM_145350	SCARF1	167.81	32.29	-2.3927	1.27e-05
NM_014710	GPRASP1	32.16	72.17	1.14406	0.0430561
NM_002422	MMP3	693.87	2893.92	2.04002	2.19e-05
NM_001010862	SPIN3	40.19	0	-8.3776	3.9e-08
NM_001127663	GSN	456.21	214.14	-1.10683	0.0211856
NM_001198966	NFATC4	85.41	34.19	-1.33723	0.0166354
NM_001145670	SORBS2	10.55	1.42	-2.48564	0.046114
NM_018015	CXorf57	26.13	149.56	2.49695	7.98e-06
NM_207336	ZNF467	10.55	0.95	-3.40055	0.0155419
NM_001286137	NQO1	5257	1404.94	-1.92257	5.46e-05
NM_019058	DDIT4	2333.82	663.77	-1.83333	0.000124282
NM_005020	PDE1C	21.1	0.95	-4.32596	0.00017896
NM_003954	MAP3K14	594.38	308.15	-0.965775	0.0423371
NM_033510	DISP2	130.13	47.48	-1.47702	0.00523906
NM_006950	SYN1	21.6	5.22	-1.95248	0.018966
NM_001145290	SLC37A2	385.87	178.05	-1.13073	0.0189001
NM_020400	LPAR5	2.01	15.19	2.82623	0.00671687
NM_001242935	SNCAIP	44.21	15.19	-1.55266	0.0142577
NM_014398	LAMP3	13.06	0.95	-3.63915	0.00646119
NM_001394	DUSP4	4418.94	2329.38	-0.943162	0.0423636
NM_000193	SHH	29.14	1.42	-3.87444	5.83e-05
NM_173191	KCNIP2	8.04	26.59	1.69152	0.0216867
NM_001085471	FOXN3	1077.73	2092.45	0.937499	0.0444218
NM_001206981	C4orf26	4.02	65.52	3.96746	1.34e-07
NM_001649	SHROOM2	256.75	83.57	-1.64003	0.0011445
NM_138780	SYTL5	8.54	0.95	-3.11451	0.0384939
NM_001282213	NDRG2	6.53	0	-5.88334	0.0245793
NM_017439	GSAP	299.96	100.66	-1.5958	0.00134655
NM_001130455	DYSF	616.49	302.45	-1.04528	0.0279383
NM_001198820	A1CF	5.53	0	-5.66501	0.0434865
NM_002192	INHBA	1072.2	2311.34	1.08878	0.0198617
NM_001201397	EDNRB	57.78	11.4	-2.36144	0.00019408
NM_152447	LRFN5	9.04	0.95	-3.11451	0.0384939
NM_002089	CXCL2	310.51	668.52	1.08677	0.0222356
NM_001243133	NLRP3	215.55	56.5	-1.9399	0.000190849
NM_001113398	ZNF385B	14.07	1.9	-2.8302	0.0143284
NM_001142763	PCDH15	15.07	0	-6.96978	0.000428911
NR_003942	SNORD76	48.74	106.36	1.08987	0.0422145
NM_002942	ROBO2	13.06	1.9	-2.72424	0.0210717
NR_046112	LINC01123	2.01	9.97	2.29091	0.046114
NR_028075	SCARF1	171.83	32.76	-2.38516	1.3e-05
NM_001144883	PRICKLE1	81.39	22.79	-1.85018	0.00131301
NM_001079821	NLRP3	203.49	53.18	-1.95641	0.000175093
NM_173174	PTK2B	121.59	53.18	-1.21051	0.0215725
NR_015425	LINC00705	27.13	9.5	-1.52174	0.0432784
NM_001130046	CCL20	70.84	338.53	2.22721	1.41e-05
NM_021127	PMAIP1	5422.8	2743.41	-1.00245	0.0310481
NM_001134742	SLC4A4	30.65	76.92	1.28146	0.0228061
NM_001193582	NRCAM	329.6	3.32	-6.41306	1.1e-18
NM_001251883	VIPR1	19.09	4.75	-1.99917	0.0228409
NM_025047	ARL14	34.17	7.6	-2.17033	0.00365839
NM_003032	ST6GAL1	169.82	79.77	-1.10827	0.0286251
NM_024709	C1orf115	17.08	3.8	-2.15264	0.0206215
NM_182526	TMEM229B	19.09	0.95	-4.18244	0.000378171
NM_001128915	CYP24A1	89.94	360.85	1.97566	8.31e-05
NM_001161616	RGL3	6.53	24.21	1.7747	0.0204382
NM_002374	MAP2	10.05	0.95	-3.26461	0.0243739
NM_001244960	FRMD3	913.43	475.75	-0.960187	0.0417526
NM_001018049	PAEP	37.68	4.27	-2.99462	0.0001553
NM_001185156	IL24	292.92	591.6	0.99207	0.0365284
NM_144717	IL20RB	15.58	107.31	2.7101	7.22e-06
NM_001267	CHAD	15.07	1.9	-2.92892	0.00978697
NM_015482	SLC22A23	82.4	213.19	1.35404	0.00736049
NM_004120	GBP2	83.4	3.32	-4.43211	4.95e-09
NR_024252	FAM86HP	0.5	9.02	3.07526	0.0243739
NM_138445	GPR146	10.55	1.9	-2.48564	0.046114
NM_002971	SATB1	32.66	11.87	-1.43583	0.0301127
NM_001166103	SPINT2	1386.73	498.54	-1.49495	0.00164776
NR_027833	APOL3	54.26	16.14	-1.7606	0.00391693
NM_001113397	ZNF385B	14.07	1.9	-2.8302	0.0143284
NM_003222	TFAP2C	457.72	237.88	-0.961883	0.0441938
NM_001195797	LY96	31.15	11.4	-1.46026	0.0432469
NM_001409	MEGF6	182.89	52.7	-1.79896	0.000569464
NM_001098202	HIC1	17.59	2.85	-2.63459	0.00648419
NM_033255	EPSTI1	51.25	14.72	-1.76511	0.00414572
NM_001278591	LIAS	27.63	68.85	1.27792	0.0244147
NM_001145128	AK9	92.95	45.58	-1.05308	0.049588
NM_001288791	VSTM1	69.34	224.58	1.67759	0.00106981
NM_001142640	TNRC6C	305.48	157.63	-0.973234	0.0447202
NM_001127461	NLRP3	207.51	52.7	-1.98454	0.000142082
NM_001042403	USP44	77.38	30.86	-1.3199	0.0189908
NM_001011645	AR	15.58	0.95	-3.93622	0.00183262
NR_110232	ACSF2	83.4	22.79	-1.88531	0.00105425
NM_152769	C19orf26	35.67	83.09	1.1859	0.0303523
NM_001198593	STON1-GTF2A1L	18.59	2.37	-2.71208	0.00466002
NM_001206945	CSPG5	24.62	8.55	-1.56118	0.0431491
NM_080821	FAM210B	745.11	1499.9	0.989419	0.0347842
NM_001253909	AKR1C3	62.8	19.47	-1.67976	0.00469973
NM_032456	PCDH7	50.75	16.14	-1.67833	0.00608101
NM_001142765	PCDH15	14.57	0	-6.96978	0.000428911
NR_104026	FBXO17	311.01	159.06	-0.984156	0.0425965
NM_001024401	SBK1	12.06	35.61	1.55254	0.0257259
NM_001282631	ARSE	9.04	0	-6.24046	0.00823669
NM_001159920	FLT1	9.55	0	-6.39056	0.00487477
NM_004787	SLIT2	1113.4	501.39	-1.17005	0.0132433
NM_183231	IKZF3	9.04	0	-6.24046	0.00823669
NM_032211	LOXL4	23.11	5.7	-2.01627	0.0146296
NM_001282399	IL18R1	9.04	38.93	2.07207	0.00230963
NM_001168299	KLHL13	25.62	71.7	1.44237	0.0115774
NM_004717	DGKI	50.24	123.92	1.28662	0.0147124
NM_014591	KCNIP2	8.04	26.59	1.69152	0.0216867
NM_002203	ITGA2	12579.5	4752.29	-1.42355	0.00238308
NM_001284352	KIAA1324	15.58	47.01	1.53585	0.0177918
NM_018411	HR	22.11	0.95	-4.3927	0.000124298
NM_001166034	SBSN	33.16	255.44	2.9216	8.15e-08
NM_001206943	CSPG5	25.62	8.07	-1.6175	0.0348503
NM_007021	C10orf10	32.16	8.07	-1.91581	0.00976531
NM_001197293	DPYSL2	524.04	255.44	-1.05698	0.0274206
NM_198252	GSN	456.21	213.66	-1.11322	0.0204491
NM_057165	COL6A3	8.04	0	-6.07292	0.01412
NM_130435	PTPRE	371.3	158.58	-1.24793	0.0102205
NM_000675	ADORA2A	42.71	9.5	-2.19073	0.00185619
NM_004370	COL12A1	1191.78	625.31	-0.948515	0.04306
NM_001146337	AFAP1L1	642.11	265.41	-1.29089	0.00688202
NM_001130058	SLC44A5	27.63	6.17	-2.08068	0.00782908
NM_033502	TRERF1	923.48	471.95	-0.987531	0.0360779
NM_001198687	LEPR	77.38	13.77	-2.45066	5.25e-05
NM_020340	KIAA1244	144.2	36.08	-2.0192	0.00020903
NM_033056	PCDH15	14.57	0	-6.96978	0.000428911
NM_001286566	KIAA0513	149.73	70.75	-1.08993	0.0325774
NM_004439	EPHA5	43.71	18.04	-1.30656	0.0367235
NM_014333	CADM1	59.29	22.79	-1.39377	0.0181017
NM_001251882	VIPR1	20.1	5.7	-1.81576	0.031979
NM_001126118	TP53	1033.01	505.66	-1.04835	0.0262848
NR_024475	LINC00704	525.55	273.01	-0.961325	0.0434283
NM_001168389	CITED2	787.32	386.01	-1.04649	0.0269783
NM_001354	AKR1C2	24.62	1.9	-3.66127	0.000205346
NM_001248	ENTPD3	22.61	106.83	2.18982	0.000135884
NM_001077241	SLC25A45	22.61	75.97	1.69225	0.00384401
NM_001136019	FCGRT	16.08	3.8	-2.06581	0.0384159
NM_001130982	DYSF	618	303.4	-1.04311	0.0282851
NR_037859	PIR-FIGF	68.33	28.49	-1.27782	0.0269516
NM_001130976	DYSF	608.95	300.07	-1.03999	0.0289475
NM_001126117	TP53	864.69	404.53	-1.11582	0.0181896
NM_001144882	PRICKLE1	81.39	22.79	-1.85018	0.00131301
NM_001282658	CCDC3	26.13	114.43	2.11239	0.000172949
NM_001205344	CEACAM1	37.18	1.42	-4.22462	5.73e-06
NM_001281534	EPB41L3	178.87	2.85	-5.93174	8.86e-15
NM_004540	NCAM2	12.06	0.95	-3.52477	0.00998336
NM_198506	LRIT3	1	12.34	3.44952	0.00646119
NM_032021	TMEM133	223.08	101.61	-1.15289	0.0200844
NM_024539	RNF128	0	5.22	5.56617	0.0434865
NM_003662	PIR	101.99	40.83	-1.34443	0.0115102
NM_000860	HPGD	16.08	3.8	-2.06581	0.0384159
NM_001114753	ENG	69.34	17.09	-2.03169	0.000721991
NM_000782	CYP24A1	96.97	388.39	1.97381	8.61e-05
NM_001437	ESR2	5.53	0	-5.66501	0.0434865
NM_003621	PPFIBP2	5.53	27.54	2.14982	0.00525705
NM_000561	GSTM1	116.57	35.61	-1.70755	0.00183278
NM_001278498	ADORA2A	42.71	9.5	-2.19073	0.00185619
NM_001167940	CADPS2	114.05	32.29	-1.84237	0.000852995
NM_000908	NPR3	114.05	52.7	-1.12463	0.0327997
NM_001145771	GPR56	324.07	108.25	-1.6023	0.0012574
NM_001243211	IL18	153.75	361.32	1.21471	0.0129173
NM_001190789	NCF2	699.39	197.04	-1.84275	0.000155363
NM_175738	RAB37	58.79	2.85	-4.34062	1.12e-07
NM_001080	ALDH5A1	110.54	18.04	-2.62612	6.89e-06
NM_018923	PCDHGB2	122.09	49.38	-1.32904	0.0118471
NM_001280797	GLS2	3.01	18.04	2.51498	0.00905461
NM_014959	CARD8	996.84	312.89	-1.68838	0.000446869
NM_015053	PPFIA4	64.31	21.84	-1.57196	0.00764045
NR_030599	MIR147B	98.98	23.27	-2.08071	0.000273074
NM_001276696	TP53	1031	502.82	-1.05368	0.0255
NM_001162894	KIAA0040	21.1	2.85	-2.85561	0.00243379
NR_073104	ITGA2	12309.2	4646.41	-1.42486	0.00236249
NM_001207048	BACE1	879.77	460.08	-0.953658	0.0428505
NM_018921	PCDHGA9	115.06	46.06	-1.32939	0.0120136
NM_025179	PLXNA2	1887.15	703.18	-1.44239	0.00225474
NM_001130984	DYSF	616.49	302.45	-1.04528	0.0279383
NM_198056	SCN5A	43.71	14.72	-1.55266	0.0142577
NR_024009	GTSE1-AS1	4.02	19.47	2.25741	0.0111532
NM_001105208	LAMA4	12.06	0.95	-3.52477	0.00998336
NM_001128929	ROBO2	11.05	1.9	-2.48564	0.046114
NM_001163315	FBXL17	344.67	174.25	-0.998894	0.0398218
NM_031455	CCDC3	23.11	120.12	2.35815	3.56e-05
NM_001193348	MEF2C	82.4	9.97	-2.98427	2.13e-06
NM_001286429	THSD4	525.55	218.88	-1.27934	0.00788763
NM_001281473	MLPH	735.07	313.37	-1.24995	0.00879433
NM_001251884	VIPR1	20.1	5.22	-1.81576	0.031979
NM_001286495	FAM214A	203.49	100.18	-1.03741	0.0369983
NM_001142766	PCDH15	14.57	0	-6.96978	0.000428911
NR_046430	C4orf26	3.52	57.45	3.79003	6.38e-07
NM_173519	CLVS1	224.59	113.48	-1.00058	0.0435705
NM_018916	PCDHGA3	113.05	46.06	-1.3041	0.013732
NM_002290	LAMA4	73.36	3.8	-4.24718	3.13e-08
NM_001077352	RBM23	685.32	361.8	-0.940644	0.0471414
NM_201540	NDRG2	6.53	0	-5.88334	0.0245793
NM_001257413	IKZF3	8.54	0	-6.24046	0.00823669
NM_001278739	CYP39A1	22.61	4.27	-2.27323	0.00745793
NM_014505	KCNMB4	22.11	3.8	-2.5223	0.00451911
NM_006574	CSPG5	25.12	8.07	-1.56118	0.0431491
NM_001271702	ANXA8	27.63	89.74	1.65736	0.00315773
NM_001288968	ACSF2	210.02	58.88	-1.85189	0.000356108
NM_019117	KLHL4	246.7	63.15	-1.97525	0.000127002
NM_015444	TMEM158	599.91	1190.33	0.969694	0.0387116
NM_201535	NDRG2	6.53	0	-5.88334	0.0245793
NR_104173	LOC283352	62.8	13.77	-2.16166	0.000439501
NM_022073	EGLN3	22.61	3.8	-2.58609	0.00336263
NM_005816	CD96	242.17	2.85	-6.36864	4.96e-17
NM_001145373	OTUD1	332.61	170.45	-0.979221	0.0435065
NM_001282645	PRKCQ	72.35	30.39	-1.26742	0.0272556
NM_080657	RSAD2	143.19	12.82	-3.44136	1.18e-08
NM_001162895	KIAA0040	21.6	2.85	-2.92235	0.0017689
NM_174938	FRMD3	942.07	495.69	-0.946264	0.0444636
NM_004883	NRG2	14.07	2.37	-2.27476	0.0355216
NM_001204356	SPOCK3	10.05	0.47	-3.26461	0.0243739
NM_001145773	GPR56	319.55	105.88	-1.60531	0.00123021
NM_152773	TCTEX1D2	40.7	14.24	-1.54341	0.0160462
NM_172212	CSF1	419.54	191.35	-1.14954	0.0171609
NM_197955	C15orf48	739.09	211.76	-1.82296	0.000173455
NM_002284	KRT86	55.77	191.82	1.74778	0.00075186
NM_001256253	EMR1	33.66	0.47	-5.01795	2.42e-06
NM_032643	IRF5	11.05	0.95	-3.40055	0.0155419
NM_004126	GNG11	846.61	324.76	-1.4021	0.00328401
NM_006080	SEMA3A	1412.35	373.19	-1.93954	5.66e-05
NM_001130981	DYSF	612.97	302.45	-1.03585	0.0293176
NM_021150	GRIP1	16.58	1.9	-3.10814	0.00321129
NM_139248	LIPH	98.98	32.76	-1.59741	0.0041272
NM_001288971	ACSF2	186.4	51.75	-1.85624	0.000384821
NM_024817	THSD4	587.85	244.52	-1.28154	0.00747766
NM_001175	ARHGDIB	1964.03	961	-1.05076	0.0246163
NM_001288708	DBNDD1	130.13	32.76	-1.99	0.000303198
NM_001170716	BCAR1	1270.16	621.99	-1.04918	0.0253657
NM_005604	POU3F2	69.34	17.09	-2.03169	0.000721991
NM_000522	HOXA13	9.04	0.95	-3.11451	0.0384939
NM_001035516	DMKN	94.96	202.74	1.06975	0.0311822
NM_001282736	PLXDC2	0	6.17	5.78421	0.0245793
NM_001130980	DYSF	610.46	301.02	-1.04018	0.0286049
NM_001256113	TDRP	143.7	289.15	0.991292	0.0417233
NM_001172173	CSRNP3	71.85	10.45	-2.79694	1.09e-05
NM_057177	PARD3B	97.98	44.16	-1.15883	0.0306816
NR_046429	C4orf26	3.52	57.45	3.79003	6.38e-07
NM_001130978	DYSF	613.98	302.92	-1.03821	0.0289665
NM_002256	KISS1	592.37	137.22	-2.12457	1.81e-05
NM_032092	PCDHGA11	127.12	49.85	-1.35951	0.00999028
NM_001256430	STON2	3.01	35.61	3.5101	3.01e-05
NM_001270393	PKIB	31.65	3.8	-3.0604	0.000269237
NM_001242630	GFOD1	115.06	253.54	1.11349	0.0238892
NM_000425	L1CAM	296.44	62.67	-2.25884	1.29e-05
NM_199355	ADAMTS18	2.01	11.4	2.41504	0.0311164
NM_024806	C11orf63	67.33	25.16	-1.4078	0.015457
NM_145641	APOL3	50.24	15.19	-1.73661	0.00482876
NM_002587	PCDH1	25.12	0	-7.70213	4.86e-06
NM_024101	MLPH	842.59	361.32	-1.2395	0.00907837
NM_025149	ACSF2	209.01	58.88	-1.84497	0.000374095
NM_001243198	HIP1	206.5	102.56	-1.03163	0.0381493
NM_001145675	SORBS2	6.53	0	-5.88334	0.0245793
NR_003503	GGT8P	10.05	28.01	1.47297	0.0353833
NM_001165972	NRG3	8.04	0	-6.07292	0.01412
NR_033679	CARD8	977.74	307.67	-1.68695	0.000452288
NM_004273	CHST3	471.79	217.46	-1.13777	0.0177472
NM_001079855	GYG2	16.58	3.8	-2.15264	0.0206215
NM_004155	SERPINB9	185.9	72.64	-1.36401	0.00729263
NM_001128596	TC2N	71.35	15.67	-2.15469	0.000359824
NM_001184901	CARD8	971.21	299.6	-1.71408	0.000366332
NM_017699	SIDT1	30.15	1.9	-3.92315	4.3e-05
NM_020896	OSBPL5	63.81	26.59	-1.28961	0.0266033
NM_001005752	GJB3	57.78	141.02	1.25854	0.0152271
NM_001193349	MEF2C	81.9	9.97	-2.98427	2.13e-06
NM_000363	TNNI3	7.54	26.59	1.69152	0.0216867
NM_001214903	ESR2	5.53	0	-5.66501	0.0434865
NM_020403	PCDH9	53.76	19.94	-1.45783	0.0148275
NM_001243423	KIF13A	43.21	92.11	1.07063	0.0499766
NM_001164547	DISC1	82.4	36.08	-1.20774	0.0303523
NM_001130722	AHCYL2	387.38	188.97	-1.05624	0.0283638
NM_001185177	CES3	33.16	11.4	-1.55012	0.0301127
NM_018986	SH3TC1	26.63	4.75	-2.50344	0.0025168
NM_017530	ZNF821	53.26	19.94	-1.43092	0.0168706
NR_002312	RPPH1	36.18	83.09	1.1859	0.0303523
NM_032457	PCDH7	50.24	18.04	-1.49051	0.0138599
NM_001256566	F2RL2	20.1	2.85	-2.78563	0.00336139
NM_001270395	PKIB	30.65	3.8	-3.01478	0.000352128
NM_001286778	CRISPLD1	70.34	12.34	-2.51794	5.33e-05
NR_104172	LOC283352	80.89	17.57	-2.18518	0.000209175
NM_001144881	PRICKLE1	79.89	22.32	-1.83228	0.00146617
NM_080685	PTPN13	238.66	110.63	-1.12449	0.0235783
NR_024470	SLCO4A1-AS1	109.53	12.34	-3.15595	2.4e-07
NM_138554	TLR4	1197.31	593.5	-1.0322	0.027944
NM_006528	TFPI2	8968	3088.59	-1.55694	0.000937117
NM_013981	NRG2	14.07	1.9	-2.8302	0.0143284
NM_005010	NRCAM	329.1	3.32	-6.41306	1.1e-18
NM_001271754	ITGBL1	117.07	49.38	-1.26872	0.0162778
NM_001130103	COL13A1	2482.54	1196.5	-1.07249	0.021652
NM_213602	SIGLEC15	43.71	4.27	-3.2055	3.85e-05
NM_003807	TNFSF14	11.05	31.81	1.51688	0.0244503
NM_004994	MMP9	1156.11	42.73	-4.77373	2.2e-17
NR_015377	PAX8-AS1	273.83	636.23	1.194	0.0124962
NM_012302	LPHN2	296.44	97.33	-1.61775	0.00115992
NM_001242885	LOC100287036	153.24	67.9	-1.18691	0.0200911
NM_001278497	ADORA2A	42.71	9.5	-2.19073	0.00185619
NM_153608	ZNF114	337.14	85.94	-1.98389	8.52e-05
NM_021805	SIGIRR	12.56	1.9	-2.72424	0.0210717
NM_080800	COL13A1	2463.95	1185.11	-1.07516	0.021341
NM_032471	PKIB	31.15	3.32	-3.01478	0.000352128
NM_031896	CACNG7	47.73	13.29	-1.86886	0.00285859
NM_003151	STAT4	2.01	10.45	2.29091	0.046114
NM_012219	MRAS	90.44	188.97	1.04288	0.0375368
NM_006072	CCL26	4.02	15.67	1.95464	0.0384159
NM_001008712	RBPMS	44.72	102.08	1.16	0.032879
NM_001184902	CARD8	1041.05	350.4	-1.58989	0.000879939
NM_014906	PPM1E	129.63	58.88	-1.15627	0.0277708
NM_001083111	GNRH1	19.09	47.96	1.31812	0.0367114
NM_006495	EVI2B	842.08	368.92	-1.20781	0.0110046
NM_145039	CENPBD1	211.53	108.25	-0.988295	0.0472105
NM_001099782	GGT5	65.32	0	-9.07637	7.09e-11
NM_001278613	PCDH1	25.12	0	-7.70213	4.86e-06
NM_001018109	PIR	99.99	40.83	-1.31589	0.014405
NM_001253799	ZNF331	402.95	210.34	-0.953534	0.0469741
NM_025092	ATHL1	152.24	371.77	1.26522	0.00957856
NM_001278499	ADORA2A	42.71	9.5	-2.19073	0.00185619
NM_001162952	SYTL2	103.5	49.85	-1.05765	0.0449488
NM_000635	RFX2	116.57	235.5	0.99457	0.0431278
NM_001198965	NFATC4	79.89	31.81	-1.33206	0.0176026
NM_001013398	IGFBP3	146.71	357.05	1.26317	0.00954223
NM_002397	MEF2C	90.94	10.45	-3.1343	6.09e-07
NM_001002034	FAM109B	53.76	19.47	-1.45783	0.0148275
NM_001190259	GCSAM	23.11	55.55	1.2538	0.0365579
NM_004101	F2RL2	21.1	3.8	-2.45556	0.00609066
NM_001198595	STON1	36.18	3.32	-3.22973	9.48e-05
NM_001195470	SATB1	33.16	11.87	-1.43583	0.0301127
NM_018555	ZNF331	509.47	269.21	-0.936679	0.0492533
NM_001271213	SQRDL	675.28	240.25	-1.50974	0.00169006
NM_018107	RBM23	697.89	367.97	-0.941624	0.0467849
NM_004598	SPOCK1	1471.14	528.93	-1.49485	0.00163886
NM_001242870	SLAIN1	73.36	29.91	-1.28728	0.0248119
NM_001007538	SHISA2	105.51	42.73	-1.32081	0.012866
NM_001170717	BCAR1	1281.21	628.16	-1.04635	0.025875
NM_001007237	IGSF3	108.02	51.75	-1.07265	0.041847
NM_024119	DHX58	156.76	56.98	-1.47742	0.00463998
NM_000598	IGFBP3	147.72	358.48	1.26098	0.00961163
NM_152744	SDK1	9.55	0.47	-3.26461	0.0243739
NR_023386	CROCCP3	34.17	77.87	1.16636	0.0358722
NM_001289010	MAN1C1	11.05	0.95	-3.40055	0.0155419
NM_012082	ZFPM2	43.21	9.5	-2.19073	0.00185619
NM_001135805	SYT1	26.63	3.32	-2.8163	0.00106197
NM_002571	PAEP	37.68	4.75	-2.99462	0.0001553
NM_032550	AFAP1L2	30.65	9.97	-1.5844	0.0295766
NM_001167819	FHL1	670.25	186.12	-1.86704	0.000128194
NM_001127396	STXBP2	37.68	82.14	1.09169	0.0450596
NM_013385	CYTH4	76.37	35.14	-1.13662	0.0423205
NM_005980	S100P	8.54	0	-6.24046	0.00823669
NM_001244072	GIMAP6	10.05	0	-6.39056	0.00487477
NM_001143945	GAS6	553.18	293.9	-0.930396	0.0498582
NR_024254	FAM86FP	5.53	21.37	1.81708	0.0246162
NR_110089	LOC101928449	2.51	38.93	3.61936	1.37e-05
NM_001207049	BACE1	865.7	451.54	-0.957434	0.0423905
NM_001126059	DMKN	277.85	589.7	1.06348	0.0256665
NM_001256252	EMR1	34.17	0.47	-5.01795	2.42e-06
NM_000627	LTBP1	680.3	242.15	-1.50908	0.00170325
NM_018918	PCDHGA5	115.06	47.01	-1.30032	0.0139367
NR_109776	ARHGAP6	16.08	3.8	-2.06581	0.0384159
NM_020210	SEMA4B	1056.12	514.69	-1.05612	0.0248772
NR_037613	CMTM3	834.55	412.13	-1.03783	0.0281968
NR_103544	ADORA2A	36.68	6.65	-2.48127	0.000986367
NM_020724	RNF150	16.58	4.75	-1.83978	0.0403225
NM_016593	CYP39A1	22.11	4.75	-2.20944	0.00983892
NM_201279	NRP2	617.5	285.36	-1.13138	0.017797
NM_001031683	IFIT3	6984.38	3395.78	-1.05974	0.0226967
NM_001198688	LEPR	76.87	13.77	-2.45066	5.25e-05
NM_005639	SYT1	26.63	2.85	-3.21634	0.000380023
NM_001282216	NDRG2	6.03	0	-5.66501	0.0434865
NM_003789	TRADD	118.07	52.7	-1.17433	0.0258143
NM_002031	FRK	11.05	1.9	-2.48564	0.046114
NM_033425	DIXDC1	64.81	23.74	-1.47464	0.0117406
NM_014719	FAM115A	644.12	262.57	-1.31093	0.00607471
NM_001163989	RAB37	61.8	2.85	-4.41203	6.13e-08
NM_001252294	SPDEF	83.91	10.45	-3.01899	1.6e-06
NM_001284516	IKZF3	9.04	0	-6.24046	0.00823669
NM_152721	DOK6	24.62	0.95	-4.57618	4.32e-05
NM_000546	TP53	1030.5	503.29	-1.05368	0.0255
NM_001286563	GRAMD1B	2421.24	1280.54	-0.937975	0.0440681
NM_001172660	ZFYVE28	61.8	20.89	-1.59001	0.00726039
NM_001278615	PCDH1	20.1	0	-7.38193	3.29e-05
NM_001282212	NDRG2	6.53	0	-5.88334	0.0245793
NM_001009571	CADPS2	113.55	32.29	-1.82967	0.000926828
NM_001098634	RBM47	11.56	1.9	-2.60986	0.0311164
NM_201536	NDRG2	6.03	0	-5.66501	0.0434865
NM_182948	PRKACB	632.57	200.84	-1.67158	0.00058168
NM_032853	MUM1	504.95	995.19	0.957943	0.0417915
NM_001145007	MUC7	0	5.7	5.56617	0.0434865
NM_152899	IL4I1	8.04	0	-6.07292	0.01412
NM_022161	BIRC7	0	8.07	6.14095	0.00823669
NM_003719	PDE8B	22.11	6.65	-1.73444	0.0332142
NR_027621	FHL1	670.25	186.12	-1.86704	0.000128194
NM_016250	NDRG2	6.53	0	-5.88334	0.0245793
NM_007310	COMT	462.24	204.64	-1.19101	0.0132038
NM_000903	NQO1	6244.29	1649.46	-1.93974	4.69e-05
NM_014465	SULT1B1	9.04	37.03	2.00015	0.00346636
NM_001142770	PCDH15	14.57	0	-6.96978	0.000428911
NM_016540	GPR83	28.64	10.45	-1.48857	0.0433007
NM_001177310	TRPM6	11.05	117.75	3.37964	1.08e-07
NM_139317	BIRC7	0	8.07	6.14095	0.00823669
NM_173054	RELN	584.33	90.69	-2.69917	1.32e-07
NM_015328	AHCYL2	391.9	194.19	-1.02828	0.0329517
NM_002843	PTPRJ	1598.76	668.52	-1.27703	0.00676464
NM_016816	OAS1	77.88	21.84	-1.85688	0.00132831
NM_021643	TRIB2	490.38	222.21	-1.16083	0.0157779
NM_001080505	SHISA3	43.21	10.45	-2.0549	0.00313252
NM_002162	ICAM3	85.92	187.07	1.09381	0.0299817
NM_005424	TIE1	50.24	11.4	-2.1478	0.000753283
NM_001066	TNFRSF1B	80.89	6.65	-3.60912	2.01e-07
NM_001204376	NPR3	114.05	51.28	-1.17697	0.0256332
NM_001131005	MEF2C	82.9	9.97	-3.00173	1.85e-06
NM_017954	CADPS2	114.56	32.29	-1.84237	0.000852995
NM_001025433	NQO1	5849.37	1556.4	-1.92927	5.14e-05
NM_001161560	TNIK	49.74	178.05	1.80735	0.000563534
NM_205863	PARD3B	94.46	41.31	-1.19367	0.0263821
NM_001128306	PLSCR4	189.42	47.96	-1.98798	0.000146112
NM_153498	CAMK1D	43.21	100.18	1.19848	0.0286145
NM_001079906	ZNF331	403.46	210.34	-0.957126	0.0461794
NM_004032	DDO	9.04	0	-6.24046	0.00823669
NM_001178102	LOX	735.07	376.04	-0.987008	0.0367412
NM_001168214	C3orf80	30.65	72.64	1.20851	0.0329067
NM_001288970	ACSF2	200.97	56.03	-1.85982	0.000343935
NM_004369	COL6A3	25.12	1.9	-3.66127	0.000205346
NM_018929	PCDHGC5	113.05	47.01	-1.27503	0.0158972
NM_003517	HIST2H2AC	3.01	28.49	3.17036	0.000282602
NM_001288792	VSTM1	58.28	190.4	1.6901	0.00107452
NM_001206866	IL6R	30.15	66	1.11837	0.0478882
NM_001129729	PLEKHG4	586.34	258.29	-1.20287	0.0120252
NM_001797	CDH11	123.6	1.9	-5.9544	6.03e-13
NM_001201552	ZNF821	62.8	23.74	-1.42964	0.0147201
NM_145642	APOL3	50.24	15.19	-1.73661	0.00482876
NM_032510	PARD6G	112.04	244.52	1.10214	0.0260011
NM_001270771	SORBS2	10.55	1.42	-2.48564	0.046114
NM_003761	VAMP8	153.24	62.67	-1.3122	0.0116368
NM_004121	GGT5	65.32	0	-9.07637	7.09e-11
NR_037897	SAP30L-AS1	93.96	42.26	-1.16134	0.0306155
NM_001167928	IL1RAP	327.59	165.23	-1.00614	0.0386776
NM_014746	RNF144A	18.59	2.85	-2.71208	0.00466002
NM_001285460	IQGAP2	9.04	0	-6.24046	0.00823669
NM_182472	EPHA5	43.71	18.04	-1.30656	0.0367235
NM_001253357	TIE1	50.75	11.4	-2.1763	0.000633393
NM_001126112	TP53	1030	501.87	-1.055	0.0253036
NM_198390	CMIP	1946.94	927.76	-1.08893	0.0199662
NM_020528	PCBP3	6.53	0	-5.88334	0.0245793
NM_001191056	PDE1C	21.1	0.95	-4.32596	0.00017896
NM_005923	MAP3K5	100.49	37.51	-1.41991	0.0102031
NM_022748	TNS3	467.77	174.25	-1.44088	0.00308746
NR_038872	LINC00317	5.53	0	-5.66501	0.0434865
NM_001099781	GGT5	65.32	0	-9.07637	7.09e-11
NM_000785	CYP27B1	23.61	75.97	1.63117	0.00507803
NM_080829	FAM65C	447.67	125.35	-1.85638	0.00016765
NM_004163	RAB27B	1143.55	503.29	-1.20313	0.0109119
NM_175052	ST8SIA4	114.56	22.32	-2.3426	3.92e-05
NM_013267	GLS2	3.01	18.04	2.51498	0.00905461
NM_001177304	PLSCR4	188.41	47.96	-1.98033	0.000163632
NM_000214	JAG1	4070.24	1827.51	-1.17426	0.0119143
NM_005144	HR	22.11	0.95	-4.3927	0.000124298
NM_000087	CNGA1	8.54	0.95	-3.11451	0.0384939
NM_152565	ATP6V0D2	2.01	15.19	2.82623	0.00671687
NM_005197	FOXN3	1078.73	2097.2	0.939424	0.043991
NM_152997	FDCSP	1	13.77	3.65407	0.00276843
NR_003932	RPL13AP20	35.17	96.86	1.43911	0.00801139
NM_001204353	SPOCK3	9.55	0.95	-3.26461	0.0243739
NM_182734	PLCB1	110.03	45.58	-1.29499	0.014476
NM_000050	ASS1	379.34	146.24	-1.3956	0.00441227
NM_001278251	SLC25A45	23.11	79.29	1.76253	0.00247986
NM_004434	EML1	88.93	207.49	1.19705	0.0164813
NM_001270930	IFIT1	5683.07	2581.97	-1.15757	0.0130484
NM_201591	GPM6A	19.6	0.95	-4.25598	0.000259302
NM_001126116	TP53	864.19	403.58	-1.11753	0.0181666
NM_001184900	CARD8	987.79	311	-1.684	0.000459931
NM_000433	NCF2	790.33	202.27	-1.98575	4.87e-05
NM_001163334	SYTL5	8.54	0.95	-3.11451	0.0384939
NM_001174118	MEX3D	230.12	487.62	1.06513	0.0262773
NM_001242858	PRKACB	623.52	198.94	-1.66449	0.000609729
NM_005407	SALL2	141.18	48.43	-1.5656	0.00287528
NM_002661	PLCG2	457.72	160.96	-1.52368	0.00176456
NR_033847	FLJ37035	10.05	35.14	1.77436	0.00873281
NM_020650	RCN3	23.61	0.95	-4.51758	6.11e-05
NR_037619	CMTM3	837.06	412.6	-1.03798	0.0279529
NM_017654	SAMD9	2080.09	821.41	-1.35962	0.00388385
NM_001163279	TENM1	153.24	57.93	-1.42563	0.00625779
NM_001029853	PDE8B	22.11	6.65	-1.73444	0.0332142
NM_153229	TMEM92	235.14	103.03	-1.20211	0.0155192
NM_004867	ITM2A	30.65	1.9	-3.97027	3.19e-05
NM_180991	SLCO4C1	11.56	0	-6.65072	0.00177786
NR_028343	ZNF415	79.89	15.19	-2.41338	5.92e-05
NM_001401	LPAR1	568.76	110.63	-2.3739	2.31e-06
NM_001163278	TENM1	154.75	57.93	-1.43502	0.00592624
NM_001286731	AMTN	62.8	601.57	3.2277	8.2e-10
NM_144990	SLFNL1	13.06	49.85	1.91677	0.00375801
NM_014243	ADAMTS3	35.17	5.7	-2.61941	0.000743295
NM_004535	MYT1	3.01	154.79	5.60714	1.1e-13
NM_138342	GLB1L2	10.55	0	-6.5265	0.00292486
NM_001286455	SLC22A23	78.88	206.54	1.36216	0.00702314
NM_181501	ITGA1	690.35	322.87	-1.11538	0.0189112
NM_001025101	MBP	237.65	106.83	-1.16855	0.0186523
NM_001100829	TMEM170B	68.33	154.79	1.15895	0.0245427
NM_057164	COL6A3	8.04	0	-6.07292	0.01412
NM_001164489	ADAM8	2148.42	797.19	-1.44856	0.00215282
NM_001025092	MBP	112.55	48.43	-1.23373	0.0195427
NM_001258030	GSN	450.69	203.22	-1.16952	0.0154044
NM_018891	LAMC2	4416.42	1542.63	-1.53625	0.00111122
NM_004558	NRTN	3.52	16.14	1.95464	0.0384159
NM_001001669	ARHGEF37	9.04	0.95	-3.11451	0.0384939
NM_052942	GBP5	99.48	22.32	-2.13929	0.000193057
NM_002621	CFP	5.53	0	-5.66501	0.0434865
NR_001459	SNHG10	204.49	413.55	0.994436	0.0383795
NM_207506	SAMD12	34.17	79.77	1.20107	0.0302358
NR_104220	BEST3	7.03	28.96	2.0273	0.00617918
NM_020927	VAT1L	5.53	0	-5.66501	0.0434865
NM_001159701	FHL1	663.22	184.22	-1.86661	0.000130307
NM_002029	FPR1	6.03	0	-5.66501	0.0434865
NM_145252	ZG16B	15.07	1.9	-2.92892	0.00978697
NM_172210	CSF1	342.16	150.99	-1.20098	0.0134152
NM_025134	CHD9	2147.92	793.39	-1.45544	0.00205084
NM_001159846	MPND	58.28	130.1	1.13752	0.0293327
NM_001207025	POU2F2	1306.34	665.2	-0.991791	0.0345449
NM_013361	ZNF223	140.18	50.8	-1.47308	0.00490879
NM_133458	ZFP90	525.55	273.96	-0.956326	0.0445415
NM_001003679	LEPR	164.8	80.24	-1.04793	0.0383414
NM_014934	DZIP1	109.03	245	1.14127	0.0214783
NM_001098627	IRF5	11.05	0.95	-3.40055	0.0155419
NM_015429	ABI3BP	600.91	187.55	-1.69489	0.000488633
NM_183232	IKZF3	8.54	0	-6.24046	0.00823669
NM_001098629	IRF5	11.05	1.42	-2.48564	0.046114
NM_001244949	GPAM	1572.63	3618.94	1.18305	0.0113599
NM_198213	OASL	1174.2	581.16	-1.03441	0.0278861
NM_203434	IER5L	174.85	60.77	-1.54193	0.00292333
NM_001258357	HPCAL1	2449.88	1170.86	-1.08434	0.0202855
NM_001159700	FHL1	670.25	186.12	-1.86704	0.000128194
NM_001005914	SEMA3B	112.55	35.61	-1.65698	0.00250385
NM_001102658	CT62	9.55	0.95	-3.26461	0.0243739
NM_018914	PCDHGA11	127.62	50.33	-1.35951	0.00999028
NM_016584	IL23A	45.72	11.4	-2.02781	0.00182136
NM_001178006	SAA1	28.64	7.12	-1.94172	0.0110351
NM_002985	CCL5	71.85	12.82	-2.45261	7.04e-05
NM_001167929	IL1RAP	322.06	161.91	-1.00893	0.037982
NM_020663	RHOJ	11.56	0.95	-3.52477	0.00998336
NM_001127893	CEACAM19	42.2	11.4	-1.89692	0.00376055
NR_038340	LOC100505817	141.69	1.42	-6.15126	6.45e-14
NM_170774	RASSF2	79.39	20.42	-1.93899	0.000842996
NM_001178088	SYNJ2	3474.86	1460.02	-1.26971	0.00670213
NM_003264	TLR2	230.12	79.77	-1.54632	0.00220348
NM_001184750	SLITRK4	161.78	68.85	-1.24052	0.0144683
NM_004093	EFNB2	555.7	242.15	-1.21726	0.0109651
NM_012201	GLG1	3396.48	1616.23	-1.09063	0.0193804
NM_181845	ZNF283	138.17	47.96	-1.5346	0.00347036
NM_001161563	TNIK	49.24	178.05	1.83643	0.000471953
NM_001271003	TFPI2	8806.22	3036.36	-1.55528	0.00094885
NM_016618	KRCC1	58.28	5.7	-3.34614	4.58e-06
NM_199161	SAA1	27.63	6.65	-2.08068	0.00782908
NM_001278738	CYP39A1	22.11	4.75	-2.20944	0.00983892
NM_032404	TMPRSS3	13.06	1.9	-2.72424	0.0210717
NM_001040060	SPP1	151.23	4.75	-4.98167	2.66e-12
NM_002090	CXCL3	421.54	1129.08	1.40013	0.00320882
NM_001130986	DYSF	613.98	301.02	-1.04728	0.0275833
NM_001261448	GPM6A	19.6	0.95	-4.25598	0.000259302
NR_038937	RPARP-AS1	71.85	152.89	1.05884	0.0389643
NM_001190794	NCF2	733.56	199.42	-1.89775	0.000100353
NM_032488	CNFN	7.54	38.93	2.23961	0.00125561
NM_001126057	DMKN	122.59	259.72	1.06565	0.0294943
NM_007249	KLF12	482.84	169.5	-1.52629	0.00172522
NM_001040153	SLAIN1	100.49	34.66	-1.532	0.00576922
NM_002961	S100A4	28.14	7.12	-1.89131	0.01381
NM_201537	NDRG2	6.03	0	-5.66501	0.0434865
NM_002659	PLAUR	3134.71	1389.27	-1.19344	0.0107165
NM_004995	MMP14	4884.69	1516.52	-1.70671	0.00031128
NM_001532	SLC29A2	195.45	526.08	1.40496	0.00365415
NM_002731	PRKACB	643.62	217.93	-1.57905	0.00107597
NM_153456	HS6ST3	229.61	68.85	-1.74848	0.000580166
NM_172211	CSF1	723.51	288.2	-1.34445	0.00486976
NM_014981	MYH15	526.55	112.05	-2.25043	7.14e-06
NM_001282725	ZNF385B	14.07	1.9	-2.8302	0.0143284
NM_001040134	PALM	12.56	0	-6.7651	0.00109407
NM_001166265	LTBP1	671.26	236.45	-1.52411	0.00152465
NM_020987	ANK3	213.54	100.66	-1.10674	0.0262894
NM_000047	ARSE	12.56	0	-6.7651	0.00109407
NM_001198594	STON1-GTF2A1L	17.59	1.9	-3.19003	0.00223741
NM_001145153	TMEM71	270.81	98.28	-1.47612	0.00301741
NM_001005619	ITGB4	174.85	20.89	-3.07695	7.7e-08
NM_003855	IL18R1	11.05	42.26	1.91993	0.00313252
NM_005547	IVL	0	8.07	6.14095	0.00823669
NM_001145666	GLG1	3345.23	1597.23	-1.08575	0.0199254
NM_134433	RFX2	114.56	228.38	0.97835	0.0474058
NM_002386	MC1R	119.08	55.08	-1.13598	0.0309266
NM_001190260	GCSAM	23.11	55.55	1.2538	0.0365579
NM_001004318	PAPL	147.21	53.65	-1.46559	0.00504888
NR_033680	CARD8	914.44	280.13	-1.72561	0.000345183
NM_001198818	A1CF	5.53	0	-5.66501	0.0434865
NM_005338	HIP1	208.51	102.08	-1.04556	0.0356728
NM_001759	CCND2	76.37	399.78	2.36701	3.66e-06
NM_198320	CPM	187.41	86.41	-1.13888	0.0237079
NM_000044	AR	19.09	0.95	-4.18244	0.000378171
NM_002983	CCL3	338.64	74.07	-2.21023	1.42e-05
NM_002632	PGF	250.21	68.85	-1.86922	0.000234572
NM_138961	ESAM	521.53	188.97	-1.48326	0.00220595
NM_022652	DUSP6	2152.44	644.31	-1.75818	0.000227651
NM_001127662	GSN	448.17	207.96	-1.12655	0.0188667
NM_014567	BCAR1	1279.21	626.74	-1.04845	0.025556
NM_173195	KCNIP2	7.54	26.59	1.69152	0.0216867
NM_001284353	KIAA1324	15.58	47.01	1.53585	0.0177918
NM_198481	VSTM1	69.84	225.06	1.65687	0.00121305
NM_001005731	ITGB4	175.35	20.89	-3.08521	7.13e-08
NM_001287242	ARHGAP6	14.07	2.85	-2.27476	0.0355216
NM_198538	SBSN	20.1	166.18	3.02078	1.84e-07
NM_004079	CTSS	248.71	89.26	-1.49922	0.00284854
NR_046316	NS3BP	34.67	83.57	1.22641	0.0256331
NM_053042	ZNF518B	70.34	0	-9.1831	2.57e-11
NM_001286565	KIAA0513	148.22	68.85	-1.11915	0.028241
NM_001278923	ANXA8L1	18.59	55.08	1.50324	0.0148275
NM_001993	F3	3424.11	8595.82	1.30838	0.00513573
NM_001242869	SLAIN1	72.85	29.44	-1.3329	0.0203078
NR_037847	LOC100506730	24.62	58.88	1.2055	0.0405771
NM_001103161	SH2D5	308.5	916.84	1.55251	0.00119085
NM_001127665	GSN	456.72	213.66	-1.11639	0.0201075
NM_173176	PTK2B	119.08	53.65	-1.16102	0.0274729
NM_015345	DAAM2	15.58	62.67	1.93549	0.00185785
NM_001299	CNN1	6.03	37.98	2.61201	0.000369395
NM_001128305	PLSCR4	196.96	53.65	-1.88033	0.000301802
NM_001043229	METTL12	123.6	248.8	0.989309	0.0436236
NR_024447	LOC100128288	8.54	0.95	-3.11451	0.0384939
NM_006762	LAPTM5	2417.73	488.1	-2.3274	1.71e-06
NM_024426	WT1	6.53	0	-5.88334	0.0245793
NM_173497	HECTD2	82.4	176.15	1.07959	0.0324327
NM_005025	SERPINI1	21.6	2.85	-2.92235	0.0017689
NM_001190348	DMKN	126.61	268.74	1.06576	0.0312026
NR_027834	APOL3	53.76	15.19	-1.84739	0.00263344
NM_014796	TESPA1	25.12	0	-7.70213	4.86e-06
NR_027264	GLG1	4000.4	1877.37	-1.11067	0.0172355
NM_001007563	IGFBPL1	46.73	19.94	-1.25801	0.0367114
NM_013272	SLCO3A1	32.66	5.22	-2.53482	0.00119728
NM_001165960	ALOXE3	44.21	119.65	1.41448	0.0084099
NM_002658	PLAU	6761.8	1989.42	-1.78428	0.000167193
NM_031461	CRISPLD1	90.44	12.82	-2.77406	5.32e-06
NR_033907	LOC642236	43.71	18.99	-1.23305	0.0480513
NM_001135161	COMT	491.89	219.83	-1.17911	0.0142257
NM_001386	DPYSL2	544.64	271.11	-1.02284	0.0319947
NM_014702	KIAA0408	291.92	83.57	-1.82482	0.000303015
NM_001270927	IFIT1	5678.55	2578.65	-1.15788	0.0130244
NR_002565	SNORD25	18.09	45.58	1.30839	0.0420098
NM_001037132	NRCAM	320.05	3.32	-6.37293	1.78e-18
NM_152785	GCSAM	23.11	55.55	1.2538	0.0365579
NM_152553	RNF217	386.88	185.17	-1.08178	0.0247272
NM_018440	PAG1	544.14	240.72	-1.19395	0.0126769
NM_001850	COL8A1	922.98	215.56	-2.11764	1.5e-05
NM_001552	IGFBP4	17845.1	6333.86	-1.51367	0.00126631
NM_018233	OGFOD1	2484.05	314.32	-3.00118	2.03e-09
NM_146421	GSTM1	93.45	29.91	-1.63611	0.00354343
NM_001184749	SLITRK4	161.78	68.85	-1.24052	0.0144683
NM_001553	IGFBP7	486.86	172.83	-1.51428	0.00187693
NM_198282	TMEM173	311.51	139.12	-1.17664	0.0162219
NM_001184816	CEACAM1	33.16	1.42	-4.06013	1.77e-05
NM_018397	CHDH	33.66	9.5	-1.853	0.0106445
NM_001171632	NOSTRIN	20.6	52.7	1.30921	0.0324633
NM_002518	NPAS2	692.36	361.32	-0.955374	0.0439181
NM_001145674	SORBS2	6.53	0	-5.88334	0.0245793
NM_001017995	SH3PXD2B	190.42	60.77	-1.66876	0.00123663
NR_103543	ADORA2A	36.68	6.65	-2.48127	0.000986367
NM_145201	NAPRT	114.05	227.43	0.972354	0.0488414
NM_001161358	FCHO1	83.91	38.46	-1.13319	0.0356218
NM_017650	PPP1R9A	137.17	29.91	-2.19438	7.06e-05
NM_001001550	GRB10	1998.7	730.25	-1.47173	0.00183578
NR_046236	CMPK2	7.54	0	-6.07292	0.01412
NM_144975	SLFN5	523.04	239.3	-1.14835	0.0165102
NM_001178074	GRIP1	16.58	1.9	-3.10814	0.00321129
NM_001102657	ZNF836	51.25	18.99	-1.4455	0.0164102
NR_024362	FAM86B3P	6.03	24.69	1.99302	0.0112999
NM_001136038	ZNF415	77.88	15.19	-2.37691	7.7e-05
NM_003872	NRP2	620.51	289.15	-1.11937	0.0185826
NM_019112	ABCA7	109.03	225.06	1.01885	0.0400135
NM_139055	ADAMTS15	204.49	96.86	-1.09992	0.027061
NM_020201	NT5M	7.03	23.27	1.7184	0.0260458
NM_001172659	ZFYVE28	87.42	26.11	-1.73184	0.00227452
NM_001174164	PRRT4	6.53	0	-5.88334	0.0245793
NM_020801	ARRDC3	468.77	210.34	-1.17329	0.014708
NM_001276312	NOL3	259.26	130.57	-1.00292	0.0407759
NM_001194958	KCNJ18	59.79	23.74	-1.35938	0.0206904
NM_001163446	CPA4	83.91	193.72	1.17805	0.0194105
NR_027451	LINC00657	10669.8	20470.6	0.920739	0.0468552
NM_001135053	SIGIRR	13.06	1.9	-2.72424	0.0210717
NM_001136030	TESPA1	27.63	0	-7.86489	1.68e-06
NM_004420	DUSP8	10.05	28.01	1.47297	0.0353833
NM_015852	ZNF117	12.06	1.42	-2.60986	0.0311164
NM_001081677	SCN3A	31.65	6.65	-2.27255	0.00306617
NM_004926	ZFP36L1	2740.79	5745.58	1.0484	0.0242343
NM_201266	NRP2	621.01	289.15	-1.11937	0.0185826
NR_033343	PSCA	2.01	10.45	2.29091	0.046114
NM_001267048	KIAA1324	15.58	47.01	1.53585	0.0177918
NM_016113	TRPV2	14.07	38.46	1.44147	0.0312536
NM_023112	OTUB2	227.6	534.15	1.20911	0.0116679
NM_001002264	EPSTI1	49.24	14.24	-1.79988	0.00375801
NM_014576	A1CF	6.03	0	-5.66501	0.0434865
NM_174921	SMIM14	27.63	7.12	-1.89131	0.01381
NM_006169	NNMT	18.59	2.85	-2.71208	0.00466002
NM_002589	PCDH7	51.75	18.04	-1.54696	0.0105126
NM_198277	SLC37A2	385.87	178.53	-1.13073	0.0189001
NM_001281533	EPB41L3	177.86	2.85	-5.92361	9.7e-15
NM_001276697	TP53	862.68	404.06	-1.11247	0.0186921
NM_001423	EMP1	5168.57	2532.59	-1.04853	0.024245
NR_027139	SPIN3	9.04	0	-6.24046	0.00823669
NM_005562	LAMC2	6088.53	2177.92	-1.50206	0.0014015
NR_033957	LINC00842	76.87	186.12	1.24572	0.0144962
NM_032812	PLXDC2	0	6.65	5.78421	0.0245793
NM_001035223	RGL3	6.53	24.21	1.7747	0.0204382
NM_145640	APOL3	50.24	15.19	-1.73661	0.00482876
NM_015660	GIMAP2	23.61	2.85	-3.04722	0.000945269
NM_003918	GYG2	16.58	3.8	-2.15264	0.0206215
NM_001271703	ANXA8	27.13	83.09	1.59933	0.00485048
NM_014980	STXBP5L	4.02	15.19	1.86786	0.0384159
NM_001001555	GRB10	1998.7	727.4	-1.47737	0.00178734
NM_007034	DNAJB4	329.1	165.71	-1.0067	0.0378137
NM_181553	CMTM3	835.05	412.6	-1.03451	0.0287103
NM_001105209	LAMA4	12.56	0.95	-3.63915	0.00646119
NM_005160	ADRBK2	172.84	347.56	0.988036	0.0406404
NM_052958	C8orf34	16.58	2.37	-2.55269	0.00905461
NM_001280796	GLS2	3.52	18.04	2.11395	0.0206215
NM_001184903	CARD8	995.83	319.54	-1.65666	0.000549782
NM_001166162	PPP1R9A	138.67	29.91	-2.20486	6.52e-05
NM_003637	ITGA10	53.26	20.42	-1.36421	0.0222216
NR_104457	FAM214A	209.52	105.41	-1.01299	0.0418673
NM_001142768	PCDH15	14.07	0	-6.87106	0.000681211
NM_001549	IFIT3	7120.54	3502.14	-1.043	0.0248737
NM_001191057	PDE1C	18.59	0.95	-4.18244	0.000378171
NM_020716	GRAMD1B	2426.77	1281.97	-0.939895	0.0436414
NM_001206941	FAM115A	399.94	140.07	-1.52725	0.00184938
NM_002385	MBP	111.54	48.43	-1.2208	0.0208527
NM_025106	SPSB1	362.76	704.13	0.938292	0.0473036
NM_004519	KCNQ3	199.97	607.27	1.58382	0.00106914
NM_001099411	GPRASP1	32.16	70.75	1.12498	0.0430561
NM_001029864	KIAA1755	24.62	85.46	1.74223	0.00233772
NM_018206	VPS35	3156.81	1608.63	-0.992092	0.0331361
NM_001974	EMR1	33.66	0.47	-5.01795	2.42e-06
NM_004283	RAB3D	82.4	171.4	1.04031	0.0396686
NM_057162	KLHL4	154.75	45.11	-1.77997	0.000743859
NM_001008707	EML1	88.93	208.44	1.20362	0.0158764
NM_001204352	SPOCK3	10.55	0.95	-3.40055	0.0155419
NM_001185176	CES3	26.63	6.65	-2.02844	0.00993347
NM_000855	GUCY1A2	9.55	0.95	-3.26461	0.0243739
NM_057166	COL6A3	24.12	1.9	-3.60267	0.000284623
NM_014920	ICK	1153.09	537.95	-1.11842	0.017447
NM_001127462	NLRP3	212.03	56.03	-1.93702	0.000196601
NM_001170719	BCAR1	1273.18	623.89	-1.0482	0.025533
NM_173216	ST6GAL1	177.36	81.19	-1.14105	0.0243306
NM_022650	RASA1	1706.28	838.5	-1.04414	0.0258844
NM_006633	IQGAP2	9.04	0	-6.24046	0.00823669
NM_001257410	IKZF3	9.04	0	-6.24046	0.00823669
NM_023926	ZSCAN18	267.8	113.48	-1.2538	0.0114789
NM_001129727	PLEKHG4	595.39	266.84	-1.17799	0.0135817
NM_145911	ZNF23	541.12	281.56	-0.960415	0.0441113
NM_001278500	ADORA2A	42.71	9.5	-2.19073	0.00185619
NM_181794	PKIB	31.65	3.8	-3.0604	0.000269237
NM_002250	KCNN4	398.94	136.27	-1.56311	0.00144955
NM_021069	SORBS2	10.55	0.95	-3.40055	0.0155419
NM_001145667	GLG1	3997.89	1875.94	-1.11067	0.0172352
NM_134421	HPCAL1	2476.01	1184.16	-1.08336	0.0203887
NM_001130979	DYSF	612.97	302.45	-1.03585	0.0293176
NM_002579	PALM	12.56	0	-6.7651	0.00109407
NM_001193584	NRCAM	327.09	3.32	-6.40424	1.22e-18
NM_175856	CHSY3	116.57	25.64	-2.19859	9.5e-05
NM_001076781	ZNF391	51.75	21.37	-1.27303	0.0324633
NM_014932	NLGN1	19.09	0.95	-4.18244	0.000378171
NM_001005274	OR4A16	33.66	82.62	1.25162	0.0233991
NM_000331	SAA1	28.14	7.12	-1.89131	0.01381
NM_001185157	IL24	270.31	534.15	0.964316	0.043378
NM_001242822	DEF8	497.41	245.47	-1.03501	0.0307033
NM_021101	CLDN1	50.75	15.67	-1.67833	0.00608101
NM_001001415	ZNF429	21.6	6.65	-1.73444	0.0332142
NM_003370	VASP	2695.07	1325.65	-1.04284	0.0253945
NM_004522	KIF5C	4.52	17.57	1.8005	0.0403225
NM_138933	A1CF	5.53	0	-5.66501	0.0434865
NM_207578	PRKACB	171.33	61.25	-1.49453	0.00389026
NM_001247994	POU2F2	1293.27	656.65	-0.995932	0.0336303
NM_004895	NLRP3	215.55	56.5	-1.9399	0.000190849
NM_005727	TSPAN1	32.66	11.87	-1.43583	0.0301127
NM_001256317	TMPRSS3	15.58	2.37	-2.46586	0.0178327
NM_001244698	ZFP36L1	2030.85	4237.13	1.04168	0.0252782
NM_001278138	ENG	63.81	16.62	-1.92336	0.00141391
NM_001253800	ZNF331	402.95	210.81	-0.953534	0.0469741
NM_080872	UNC5D	5.53	0	-5.66501	0.0434865
NM_003735	PCDHGA12	118.58	55.55	-1.09921	0.0367315
NM_003394	WNT10B	19.6	73.12	1.83771	0.00215883
NM_033212	CCDC102A	80.89	34.66	-1.22841	0.027867
NM_003759	SLC4A4	31.15	75.49	1.26356	0.0249942
NM_001198551	WT1	6.53	0	-5.88334	0.0245793
NM_001195259	TGFBR3L	25.62	58.88	1.14919	0.0497558
NM_032415	CARD11	6.53	0	-5.88334	0.0245793
NM_001085481	MAP1LC3B2	357.74	181.37	-0.998714	0.0379906
NM_032147	USP44	77.38	30.86	-1.3199	0.0189908
NM_000211	ITGB2	155.25	47.96	-1.70206	0.00121099
NM_005226	S1PR3	343.16	133.42	-1.37838	0.00492568
NM_001190349	DMKN	102.5	233.6	1.16824	0.0190208
NM_003266	TLR4	1205.85	600.62	-1.02351	0.029217
NM_001243835	STAT4	2.01	10.45	2.29091	0.046114
NR_040772	LOC100505666	57.28	123.45	1.08696	0.0365815
NM_138811	C7orf31	54.77	17.57	-1.6277	0.00696244
NM_001159703	FHL1	631.06	169.98	-1.91094	9.74e-05
NM_001001437	CCL3L3	55.77	13.29	-2.09073	0.000786327
NM_016513	ICK	1147.57	537.48	-1.11341	0.0179151
NM_005118	TNFSF15	298.95	21.37	-3.789	3.98e-11
NM_001144060	NHSL1	121.59	59.35	-1.04096	0.0477069
NM_001256424	GUCY1A2	9.55	0.95	-3.26461	0.0243739
NM_001040159	SPOCK3	10.55	0.95	-3.40055	0.0155419
NM_080801	COL13A1	2456.42	1176.56	-1.08148	0.0206091
NM_001199805	KLRC4-KLRK1	18.09	4.27	-1.92168	0.030333
NM_001193583	NRCAM	330.1	3.32	-6.41745	1.04e-18
NM_021229	NTN4	299.45	141.02	-1.10023	0.024947
NM_002526	NT5E	12660.9	5296.42	-1.27648	0.00625652
NM_001122752	SERPINI1	20.1	3.32	-2.38558	0.00823126
NR_027265	GLG1	3077.93	1452.42	-1.10225	0.0182074
NM_002535	OAS2	161.28	28.49	-2.5198	5.44e-06
NM_002609	PDGFRB	38.69	10.92	-1.79032	0.00654231
NM_053279	FAM167A	123.1	49.85	-1.31339	0.0128184
NM_001244961	FRMD3	204.99	98.76	-1.07194	0.0311852
NM_001168215	TMEM92	232.13	98.76	-1.25117	0.0117996
NM_001129728	PLEKHG4	587.85	259.24	-1.20005	0.0118589
NR_108034	FGF10-AS1	0.5	16.14	3.83319	0.00122209
NM_015122	FCHO1	83.91	38.46	-1.13319	0.0356218
NM_001042437	ST3GAL5	71.35	23.27	-1.60179	0.00598868
NM_001161357	FCHO1	83.91	38.93	-1.13319	0.0356218
NM_001280561	TMEM249	35.67	84.04	1.20218	0.027969
NM_001166266	LTBP1	662.71	231.7	-1.53598	0.00141587
NR_033848	LOC283038	10.05	30.86	1.60991	0.0193624
NM_001145542	ZSCAN18	261.77	109.2	-1.28236	0.00971812
NM_001127198	TMC6	639.6	310.05	-1.0626	0.0254971
NM_001161368	SEC14L4	34.17	87.36	1.33212	0.015278
NM_020877	DNAH2	315.53	129.62	-1.29668	0.00815635
NM_001242868	SLAIN1	106.01	37.98	-1.50387	0.0059433
NM_001129731	PLEKHG4	568.26	245.47	-1.22833	0.0103564
NR_104603	CRB2	24.12	6.17	-1.85932	0.0204382
NM_001145770	GPR56	317.04	103.03	-1.63533	0.00100168
NM_032482	DOT1L	1145.56	2211.15	0.929706	0.0461038
NM_173078	SLITRK4	162.79	70.27	-1.22985	0.0153126
NM_005941	MMP16	52.76	9.97	-2.3558	0.00044929
NM_024424	WT1	6.53	0	-5.88334	0.0245793
NM_004165	RRAD	25.12	3.32	-2.70578	0.00187833
NM_018928	PCDHGC4	114.05	46.06	-1.3168	0.0128437
NM_001081676	SCN3A	31.65	7.12	-2.08318	0.00566802
NM_016463	CXXC5	92.95	40.83	-1.21133	0.0243669
NM_001184935	NRG2	12.56	1.9	-2.72424	0.0210717
NM_001005377	PLAUR	2763.91	1235.43	-1.18115	0.0115826
NM_003841	TNFRSF10C	17.59	2.85	-2.63459	0.00648419
NM_001163335	SYTL5	8.54	0.95	-3.11451	0.0384939
NM_173042	IL18BP	82.9	172.35	1.03079	0.0411811
NM_183230	IKZF3	8.54	0	-6.24046	0.00823669
NM_033515	ARHGAP18	1861.03	638.13	-1.56327	0.000983889
NM_201539	NDRG2	6.03	0	-5.66501	0.0434865
NM_031469	SH3BGRL2	151.23	66	-1.20851	0.0179784
NM_018913	PCDHGA10	121.59	47.96	-1.34512	0.0109208
NM_024711	GIMAP6	10.05	0	-6.39056	0.00487477
NM_153026	PRICKLE1	79.89	22.32	-1.83228	0.00146617
NR_037868	SLFNL1-AS1	71.85	179.95	1.2976	0.0110737
NM_001029854	PDE8B	22.11	6.65	-1.73444	0.0332142
NM_001242861	PRKACB	608.45	194.19	-1.66397	0.000617042
NM_014831	TRANK1	658.7	348.5	-0.93857	0.0474039
NM_016352	CPA4	88.43	210.34	1.23295	0.014082
NM_025081	NYNRIN	10.55	0.95	-3.40055	0.0155419
NM_152439	BEST3	30.15	68.85	1.1788	0.0361315
NM_005560	LAMA5	1915.79	885.51	-1.13214	0.0156604
NM_001257408	IKZF3	9.04	0	-6.24046	0.00823669
NM_001166247	GRIK2	13.06	1.9	-2.72424	0.0210717
NM_015111	N4BP3	44.21	16.14	-1.46588	0.0200523
NM_001128304	PLSCR4	202.98	56.98	-1.84997	0.000366168
NM_001024912	CEACAM1	37.68	1.42	-4.26297	4.37e-06
NM_174936	PCSK9	118.07	29.91	-1.97919	0.000362203
NM_001025434	NQO1	5689.1	1509.4	-1.9331	4.98e-05
NM_018922	PCDHGB1	141.69	59.83	-1.26144	0.0153863
NM_001198967	NFATC4	76.87	31.81	-1.277	0.0230134
NM_007267	TMC6	632.57	306.25	-1.06441	0.025435
NM_001278736	CCL5	72.85	12.82	-2.47248	6.1e-05
NM_002252	KCNS3	19.6	64.1	1.6587	0.00567966
NM_014867	KBTBD11	103.5	213.66	1.02552	0.0405212
NM_031464	RPS6KL1	129.13	331.89	1.33827	0.00656421
NM_001282644	PRKCQ	73.36	30.86	-1.24307	0.0300236
NM_001258359	HPCAL1	2451.89	1170.86	-1.08553	0.0201517
NM_001130977	DYSF	611.47	301.5	-1.03801	0.0289602
NM_198925	SEMA4B	1058.13	515.16	-1.0562	0.0248875
NM_006750	SNTB2	1220.92	616.29	-1.00542	0.0324124
NR_024363	FAM86B3P	4.52	18.04	1.8005	0.0403225
NM_001284514	IKZF3	9.04	0	-6.24046	0.00823669
NM_001080407	GLB1L3	7.54	0	-6.07292	0.01412
NM_001286777	CRISPLD1	66.32	12.34	-2.4332	9.75e-05
NM_001276451	DRGX	2.51	12.82	2.07789	0.0355216
NM_152697	SLC44A5	14.57	2.85	-2.37347	0.0251375
NM_025140	CCDC92	60.79	26.11	-1.22048	0.0363866
NM_004360	CDH1	1	10.45	3.21109	0.0155419
NM_002890	RASA1	1828.37	897.38	-1.04635	0.0252936
NM_001257414	IKZF3	8.54	0	-6.24046	0.00823669
NM_001252091	MRAS	83.4	177.1	1.06986	0.0337411
NM_207315	CMPK2	7.54	0	-6.07292	0.01412
NM_001258403	SLC4A8	27.63	9.5	-1.57398	0.0353833
NM_001161561	TNIK	49.74	178.05	1.80735	0.000563534
NM_005165	ALDOC	73.36	9.5	-2.95263	9.35e-06
NR_047684	TMEM249	11.05	29.91	1.42976	0.0357853
NM_032405	TMPRSS3	15.07	1.9	-2.92892	0.00978697
NM_016339	RAPGEFL1	60.79	157.16	1.34168	0.00932398
NM_003196	TCEA3	369.79	120.6	-1.63478	0.00089105
NM_001251830	SPP1	167.81	4.75	-5.12686	5.04e-13
NM_021628	ALOXE3	44.21	118.7	1.403	0.00899826
NM_001142778	HSD3B7	53.26	23.27	-1.1808	0.0459062
NM_014470	RND1	28.64	5.7	-2.34913	0.00318491
NM_001122659	EDNRB	57.28	9.02	-2.59637	0.000124451
NM_001098503	PTPRJ	408.98	215.56	-0.94284	0.0497658
NM_015570	AUTS2	25.12	0.95	-4.57618	4.32e-05
NM_206833	CTXN1	21.1	52.23	1.28327	0.0366501
NM_001206	KLF9	247.2	67.42	-1.89175	0.000199898
NM_004107	FCGRT	16.08	3.8	-2.06581	0.0384159
NM_000041	APOE	18.59	5.7	-1.74222	0.0415712
NR_024031	DANCR	973.72	2305.16	1.2242	0.00904
NM_015432	PLEKHG4	626.04	286.78	-1.14524	0.0165265
NM_032377	ELOF1	605.44	1194.13	0.959864	0.041018
NM_001199739	CTSS	224.59	80.24	-1.49744	0.00299785
NM_001256569	PPFIBP2	6.03	25.64	2.04721	0.00874119
NM_021102	SPINT2	1599.26	579.26	-1.48466	0.00174
NM_001164490	ADAM8	2078.08	768.7	-1.45299	0.00209877
NM_172014	TNFSF14	11.05	30.86	1.47397	0.0295766
NM_152753	SCUBE3	42.71	11.4	-1.93077	0.00313252
NM_001161562	TNIK	49.74	178.05	1.80735	0.000563534
NM_024677	NSUN7	21.1	3.32	-2.45556	0.00609066
NM_001204375	NPR3	114.05	52.7	-1.12463	0.0327997
NM_001177311	TRPM6	11.05	117.28	3.37964	1.08e-07
NM_002588	PCDHGC3	223.58	95.91	-1.24252	0.0123276
NM_006258	PRKG1	39.69	3.8	-3.38125	3.49e-05
NM_032413	C15orf48	739.09	215.56	-1.79733	0.000212197
NR_038921	LOC100130992	2.01	10.45	2.29091	0.046114
NM_001164538	DISC1	104.51	50.8	-1.04467	0.0475502
NM_018996	TNRC6C	303.47	156.68	-0.972426	0.0448159
NM_001201554	ZNF821	53.26	20.42	-1.36421	0.0222216
NM_173651	FSIP2	267.3	29.44	-3.19663	8.52e-09
NM_178556	TRIML1	1	10.45	3.21109	0.0155419
NM_001276699	TP53	863.69	404.06	-1.11415	0.0185231
NM_021956	GRIK2	13.06	1.9	-2.72424	0.0210717
NM_001171581	ITM2A	26.63	1.9	-3.77179	0.000108391
NM_021199	SQRDL	700.9	246.42	-1.52514	0.00152092
NM_001204813	NT5E	12244.9	5137.83	-1.27214	0.00643239
NM_030576	LIMD2	539.12	181.85	-1.58407	0.00109055
NM_001127491	ITGB2	165.8	49.38	-1.76425	0.000747249
NM_032229	SLITRK6	23.11	1.9	-3.54158	0.000396399
NM_001285462	IQGAP2	8.04	0	-6.07292	0.01412
NM_024674	LIN28A	0	5.7	5.56617	0.0434865
NR_046020	TMPRSS3	16.08	2.37	-2.46586	0.0178327
NM_001184727	GPRASP1	32.16	73.12	1.16288	0.0393717
NM_002775	HTRA1	16.08	0.95	-3.93622	0.00183262
NM_138972	BACE1	894.84	477.65	-0.925589	0.0494144
NR_038449	UBL7-AS1	39.19	94.49	1.25497	0.0192433
NM_020219	CEACAM19	42.2	11.4	-1.89692	0.00376055
NM_002825	PTN	115.06	40.36	-1.5173	0.00439868
NM_001145031	PLAU	6781.39	2004.61	-1.77758	0.000176322
NR_109950	LINC01271	44.72	110.63	1.27535	0.0179532
NM_018917	PCDHGA4	128.62	54.6	-1.24106	0.0183487
NM_052947	ALPK2	172.34	678.02	1.95187	6.65e-05
NM_020820	PREX1	13.57	0.95	-3.74511	0.00421342
NM_001281474	MLPH	697.38	289.15	-1.28666	0.00692322
NM_004591	CCL20	70.84	340.43	2.23527	1.31e-05
NR_037962	RHOU	42.2	14.72	-1.48573	0.0195016
NM_001166163	PPP1R9A	136.16	29.91	-2.18382	7.64e-05
NM_004490	GRB14	90.94	235.98	1.35015	0.00670692
NM_001257412	IKZF3	9.04	0	-6.24046	0.00823669
NM_018988	GFOD1	143.7	309.57	1.08731	0.0257029
NR_026884	LINC00652	6.03	20.42	1.75331	0.031979
NM_001014975	CFH	106.52	25.64	-2.06868	0.000241078
NM_020653	ZNF287	6.03	0	-5.66501	0.0434865
NM_014383	ZBTB32	167.81	38.46	-2.12355	6.55e-05
NM_001206944	CSPG5	25.12	8.07	-1.56118	0.0431491
NM_022036	GPRC5C	34.67	4.27	-2.87636	0.000322178
NM_181795	PKIB	32.66	3.8	-3.10463	0.000206474
NM_003494	DYSF	611.47	301.5	-1.03801	0.0289602
NM_001001549	GRB10	1909.26	689.41	-1.48869	0.00165903
NR_104448	SLC22A23	72.35	196.57	1.42115	0.00544388
NM_001206938	FAM115A	647.14	269.69	-1.28168	0.00731347
NM_024907	FBXO17	306.99	156.21	-0.991401	0.0409384
NM_001126115	TP53	863.19	403.58	-1.11586	0.0183327
NM_001168302	KLHL13	26.63	71.7	1.38816	0.0145826
NM_000177	GSN	442.65	203.69	-1.13687	0.0177325
NR_033678	CARD8	944.58	290.1	-1.7196	0.000349954
NR_110142	VSTM1	69.34	224.58	1.67759	0.00106981
NM_001288972	ACSF2	201.98	57.45	-1.81902	0.000452491
NM_173193	KCNIP2	7.54	26.59	1.69152	0.0216867
NM_000757	CSF1	932.52	395.98	-1.25472	0.00822692
NM_001001791	C10orf55	1097.83	351.35	-1.66325	0.000513285
NM_001159702	FHL1	676.78	190.4	-1.84578	0.00015234
NR_038448	UBL7-AS1	41.2	101.13	1.28052	0.0198324
NM_005691	ABCC9	165.8	331.41	0.979343	0.0437483
NM_000596	IGFBP1	171.33	83.57	-1.05822	0.036599
NM_001135241	AKR1C2	9.55	0.47	-3.26461	0.0243739
NM_001257409	IKZF3	9.04	0	-6.24046	0.00823669
NM_016260	IKZF2	152.74	47.01	-1.70239	0.0012199
NM_201541	NDRG2	6.53	0	-5.88334	0.0245793
NM_000101	CYBA	674.77	327.61	-1.06248	0.0251776
NM_000335	SCN5A	44.72	14.72	-1.585	0.0121973
NM_014656	KIAA0040	21.6	2.85	-2.92235	0.0017689
NR_015378	ZNF674-AS1	104.51	250.7	1.24209	0.012603
NM_145175	FAM84A	14.57	44.63	1.53921	0.0200523
NR_036473	SNHG3	3030.2	5802.56	0.917847	0.0479555
NM_080805	COL13A1	2349.9	1131.45	-1.07332	0.0215969
NM_001278116	L1CAM	295.94	62.2	-2.25884	1.29e-05
NM_017527	LY6K	370.3	907.35	1.27222	0.00737805
NM_015993	PLLP	42.2	17.57	-1.23964	0.048539
NM_014971	EFR3B	87.93	628.16	2.80866	4.08e-08
NM_020397	CAMK1D	34.17	76.92	1.14868	0.0390721
NM_001207026	POU2F2	310	141.49	-1.1525	0.0185186
NM_000186	CFH	207	43.68	-2.26063	1.9e-05
NM_005409	CXCL11	116.06	45.58	-1.37153	0.00962857
NM_025202	EFHD1	35.67	4.27	-2.91687	0.000251992
NM_001040084	ANXA8	27.63	89.74	1.65736	0.00315773
NM_032427	MAML2	255.24	96.38	-1.41601	0.00436654
NM_001198552	WT1	6.53	0	-5.88334	0.0245793
NM_002534	OAS1	54.26	14.72	-1.84739	0.00263344
NM_006079	CITED2	868.21	423.52	-1.05467	0.025693
NM_005797	MPZL2	98.48	9.97	-3.24108	2.42e-07
NM_152332	TC2N	72.35	15.67	-2.17484	0.000314562
NM_001142777	HSD3B7	54.26	23.27	-1.2077	0.0409674
NM_001142773	PCDH15	14.07	0	-6.87106	0.000681211
NM_016644	PRR16	103	47.96	-1.11301	0.035064
NM_002506	NGF	14.57	52.23	1.7654	0.00608101
NM_001146157	FAM25A	2.51	20.42	2.72515	0.00336139
NM_024781	CCDC102B	22.61	3.32	-2.58609	0.00336263
NM_175061	JAZF1	124.1	38.46	-1.6944	0.0015279
NM_001253835	IGFBP7	355.73	119.18	-1.59023	0.00133876
NM_138932	A1CF	5.53	0	-5.66501	0.0434865
NM_001005376	PLAUR	1964.53	927.29	-1.10153	0.0186015
NM_014862	ARNT2	67.83	22.32	-1.5982	0.00636166
NM_006257	PRKCQ	72.85	30.86	-1.24307	0.0300236
NR_037889	LOC285626	5.53	0	-5.66501	0.0434865
NM_001282211	NDRG2	6.03	0	-5.66501	0.0434865
NM_014935	PLEKHA6	181.38	64.1	-1.5115	0.00347137
NM_001257370	EME2	7.54	26.11	1.69152	0.0216867
NM_001127496	SPRY4	2676.48	1335.62	-1.0218	0.0284442
NM_001242413	PRKCQ	66.82	29.44	-1.20938	0.0361965
NM_017662	TRPM6	11.05	117.28	3.37964	1.08e-07
NM_014945	ABLIM3	520.02	272.06	-0.952485	0.0458593
NM_005524	HES1	200.47	87.36	-1.22003	0.0155522
NM_032101	PCDHGB7	16.08	2.85	-2.46586	0.0178327
NM_181714	LCA5	79.89	37.98	-1.09841	0.0487276
NM_001012958	DISC1	42.2	17.09	-1.3171	0.0367028
NM_001128595	TC2N	71.85	16.62	-2.09298	0.000485983
NM_001105206	LAMA4	74.36	3.8	-4.26678	2.63e-08
NM_001278642	EDIL3	2754.36	636.23	-2.13315	9.73e-06
NM_001285461	IQGAP2	8.04	0	-6.07292	0.01412
NM_022648	TNS1	96.97	293.9	1.57412	0.00164588
NM_001253801	ZNF331	395.92	208.44	-0.941184	0.0496467
NM_003603	SORBS2	11.05	0.95	-3.40055	0.0155419
NM_001001936	AFAP1L2	30.65	9.97	-1.5844	0.0295766
NM_181843	NUDT8	27.13	68.37	1.3103	0.0218632
NM_003991	EDNRB	40.19	7.6	-2.40403	0.00101845
NM_003492	TMEM187	19.09	47.96	1.31812	0.0367114
NM_006264	PTPN13	239.16	109.68	-1.13686	0.0220941
NM_001244959	FRMD3	321.56	157.16	-1.04721	0.0311967
NM_001243252	EFHD1	32.66	4.75	-2.79177	0.000530589
NM_018327	SPTLC3	167.81	29.44	-2.52544	4.91e-06
NR_003277	HNRNPA1P33	210.02	454.86	1.09518	0.0230098
NM_001032731	OAS2	186.4	41.78	-2.17732	4.06e-05
NM_002182	IL1RAP	327.59	164.76	-1.00614	0.0386776
NM_178564	NRBP2	200.47	450.59	1.14655	0.0171191
NM_001628	AKR1B1	3409.04	1779.08	-0.95729	0.0396122
NM_001142764	PCDH15	14.57	0	-6.96978	0.000428911
NM_024829	PLBD1	33.66	1.9	-4.10304	1.33e-05
NM_012252	TFEC	6.03	0	-5.66501	0.0434865
NM_020353	PLSCR4	203.49	58.4	-1.80989	0.000479251
NM_018924	PCDHGB3	114.05	47.01	-1.28773	0.0148843
NM_001100878	MROH6	154.25	339.96	1.11552	0.0222554
NM_178821	DAW1	106.01	304.35	1.49655	0.00260309
NM_004103	PTK2B	119.58	53.18	-1.18649	0.0243146
NM_001160355	LY6K	362.26	890.73	1.27641	0.00723367
NM_002457	MUC2	12.06	1.9	-2.60986	0.0311164
NM_001172658	ZFYVE28	55.77	16.62	-1.7311	0.00427293
NM_001712	CEACAM1	38.19	1.42	-4.26297	4.37e-06
NM_005682	GPR56	317.04	103.03	-1.63533	0.00100168
NM_001126058	DMKN	119.58	250.7	1.04792	0.0330503
NM_001193350	MEF2C	90.94	10.45	-3.1343	6.09e-07
NM_001287824	AFAP1L2	30.65	9.97	-1.5844	0.0295766
NM_001164309	ZNF415	78.88	15.19	-2.39526	6.75e-05
NM_030964	SPRY4	2679	1336.57	-1.02186	0.0284347
NM_206943	LTBP1	666.23	240.25	-1.49029	0.00195067
NM_014732	KIAA0513	149.73	70.75	-1.08993	0.0325774
NM_001035	RYR2	8.54	25.64	1.47175	0.0431491
NM_020918	GPAM	1580.16	3641.26	1.18475	0.0112435
NM_001242821	DEF8	485.86	235.98	-1.05937	0.0267365
NM_003786	ABCC3	164.8	47.96	-1.78343	0.000662246
NM_001242859	PRKACB	623.52	198.94	-1.66449	0.000609729
NM_001037954	DIXDC1	70.84	25.64	-1.49131	0.0100939
NM_001276695	TP53	1030.5	503.76	-1.05096	0.0258861
NM_024745	SHCBP1	1418.88	715.05	-1.00779	0.031554
NM_001079526	IKZF2	151.74	47.01	-1.69287	0.00129805
NM_152727	CPNE2	238.16	74.07	-1.70258	0.000788667
NM_031910	C1QTNF6	38.69	8.55	-2.20024	0.00230963
NM_001160160	SCN5A	43.71	14.72	-1.55266	0.0142577
NM_001134486	GBP5	96.97	21.37	-2.17095	0.000165455
NM_001168300	KLHL13	25.62	71.7	1.44237	0.0115774
NM_205845	AKR1C2	24.62	1.9	-3.66127	0.000205346
NM_006470	TRIM16	615.99	211.29	-1.55919	0.00123641
NM_178443	FERMT3	590.36	1363.16	1.1871	0.0117096
NM_001077197	PDE11A	90.94	39.41	-1.21385	0.0242226
NM_001201553	ZNF821	62.8	23.27	-1.42964	0.0147201
NM_201592	GPM6A	19.6	0.95	-4.25598	0.000259302
NM_001257072	C4orf26	3.52	54.13	3.6924	1.46e-06
NM_001207012	PGF	245.19	66.95	-1.87997	0.000227655
NM_001242857	PRKACB	623.52	198.94	-1.66449	0.000609729
NM_182556	SLC25A45	22.61	76.92	1.71015	0.00344336
NM_201524	GPR56	322.56	108.25	-1.59334	0.0013352
NM_001143818	SERPINB2	16957.3	35170	1.03318	0.0259919
NM_001276760	TP53	1030	502.82	-1.05228	0.0256879
NM_005711	EDIL3	2769.43	641.46	-2.12817	1.02e-05
NM_001114726	PRRT4	6.53	0	-5.88334	0.0245793
NM_000435	NOTCH3	75.37	23.27	-1.68073	0.00344336
NM_001271751	CALCRL	27.13	9.02	-1.52174	0.0432784
NM_001100818	PID1	519.52	1392.12	1.40254	0.00309065
NM_018926	PCDHGB6	116.06	46.06	-1.34186	0.0112379
NM_001126114	TP53	1031.5	503.29	-1.05509	0.0253135
NM_024922	CES3	33.16	11.4	-1.55012	0.0301127
NM_005045	RELN	589.36	92.11	-2.69658	1.15e-07
NM_012481	IKZF3	9.04	0	-6.24046	0.00823669
NM_025212	CXXC4	53.26	0.95	-5.65658	1.28e-08
NM_183228	IKZF3	9.04	0	-6.24046	0.00823669
NM_001193347	MEF2C	83.4	9.97	-3.00173	1.85e-06
NM_001039724	NOSTRIN	20.6	52.7	1.30921	0.0324633
NM_001258358	HPCAL1	2449.88	1170.86	-1.08434	0.0202855
NM_024969	CSRNP3	70.34	9.5	-2.89219	1.49e-05
NM_001449	FHL1	675.78	187.55	-1.86532	0.000130393
NM_005559	LAMA1	174.35	527.98	1.57444	0.0011878
NM_001282628	ARSE	12.56	0	-6.7651	0.00109407
NM_015234	GPR116	390.39	93.54	-2.07373	3.46e-05
NR_049793	LOC100130476	33.16	122.97	1.87325	0.00057029
NM_001144070	ABCC3	59.79	23.27	-1.35938	0.0206904
NM_173175	PTK2B	115.06	51.75	-1.16315	0.0273385
NM_001098845	ANXA8L1	22.61	70.75	1.5993	0.00598868
NM_002698	POU2F2	1304.83	667.1	-0.986571	0.035508
NM_001126056	DMKN	224.09	470.05	1.04908	0.0287861
NR_038925	LOC100288181	202.98	520.38	1.3384	0.00549551
NM_015621	CCDC69	876.25	277.76	-1.67389	0.00050762
NM_005668	ST8SIA4	355.73	65.05	-2.45777	1.76e-06
NM_001268284	LRRC8E	201.98	461.03	1.17238	0.0149225
NM_002575	SERPINB2	16865.8	34980.1	1.03317	0.0259938
NM_002165	ID1	1320.4	624.36	-1.09855	0.0193208
NM_001130720	AHCYL2	391.9	194.19	-1.02828	0.0329517
NM_001161566	TNIK	49.24	176.15	1.82101	0.000529167
NM_152520	ZNF385B	27.63	6.65	-2.08068	0.00782908
NM_003388	CLIP2	449.18	196.09	-1.21103	0.0121061
NM_001025100	MBP	1538.97	700.33	-1.15448	0.0141161
NM_148169	FBXO17	292.92	143.39	-1.05168	0.0319759
NM_152288	ORAI3	78.38	37.03	-1.09835	0.0491351
NM_001160354	LY6K	380.34	941.06	1.28552	0.0068548
NR_102409	SCARF1	173.34	32.76	-2.40193	1.13e-05
NM_020700	PPM1H	59.79	6.17	-3.17691	7.86e-06
NM_001130723	AHCYL2	386.37	188.97	-1.0525	0.0289066
NM_001268285	LRRC8E	194.44	445.84	1.17521	0.0148306
NM_018927	PCDHGB7	129.13	48.9	-1.40945	0.00761285
NR_073107	ITGA2	12371.5	4687.72	-1.41923	0.00245472
NM_001077351	RBM23	700.9	369.87	-0.940422	0.0462746
NM_001562	IL18	155.25	364.65	1.2073	0.013344
NM_001270394	PKIB	32.16	3.8	-3.0604	0.000269237
NM_004833	AIM2	90.44	18.52	-2.26345	0.000109749
NM_201538	NDRG2	6.03	0	-5.66501	0.0434865
NM_133499	SYN1	21.6	5.22	-1.95248	0.018966
NR_002779	NUDT9P1	10.05	27.06	1.42428	0.0432784
NM_001098518	GPR116	390.9	95.44	-2.04491	4.37e-05
NM_032040	CCDC8	425.06	207.49	-1.05018	0.028588
NM_001077196	PDE11A	82.9	32.29	-1.38509	0.0134737
NM_002281	KRT81	1942.92	7283.46	1.88668	7.27e-05
NM_004791	ITGBL1	75.87	29.44	-1.39091	0.0138319
NM_203487	PCDH9	53.76	19.94	-1.45783	0.0148275
NM_001242862	PRKACB	614.48	197.04	-1.65723	0.00063975
NM_015192	PLCB1	109.03	43.68	-1.34306	0.0113676
NM_006144	GZMA	7.03	0	-5.88334	0.0245793
NM_033317	DMKN	217.56	452.96	1.03499	0.0311694
NM_014737	RASSF2	80.39	20.42	-1.95711	0.000751032
NM_013427	ARHGAP6	16.08	3.8	-2.06581	0.0384159
NM_198465	NRK	179.37	62.67	-1.53847	0.00296244
NM_016817	OAS2	155.25	28.01	-2.46505	9.23e-06
NM_022818	MAP1LC3B	1727.38	922.54	-0.923348	0.0479527
NM_001168388	CITED2	788.32	386.49	-1.04832	0.026723
NM_001105207	LAMA4	73.86	3.8	-4.26678	2.63e-08
NR_037620	ORC6	600.41	313.37	-0.958303	0.0441444
NM_001145543	ZSCAN18	264.28	112.05	-1.25625	0.011296
NM_080653	ATP6V1E2	54.77	118.7	1.08186	0.0388921
NM_152526	PARD3B	98.48	43.68	-1.18977	0.0265895
NR_026845	C21orf119	56.27	123.92	1.12349	0.0309562
NM_001135162	COMT	491.38	220.78	-1.16996	0.0149848
NR_073103	ITGA2	12337.4	4649.74	-1.42698	0.00232857
NM_001130026	FAM115C	105.01	43.21	-1.28919	0.0150772
NM_001185057	NOL3	249.21	127.72	-0.977598	0.0457426
NM_032421	CLIP2	447.17	196.09	-1.20456	0.0125527
NM_001136533	DCAF8L2	13.06	0	-6.7651	0.00109407
NM_001261825	OASL	1041.55	512.79	-1.0421	0.0267168
NM_203304	MEX3D	248.2	520.38	1.0484	0.0285777
NM_144590	ANKRD22	12.56	1.9	-2.72424	0.0210717
NM_001432	EREG	3298	1621.92	-1.04311	0.0252105
NR_073106	ITGA2	12531.8	4738.05	-1.42234	0.00240296
NM_020775	KIAA1324	15.58	47.01	1.53585	0.0177918
NM_003739	AKR1C3	175.35	49.85	-1.82167	0.000499713
NM_020972	ZFYVE28	93.45	30.86	-1.59189	0.00446548
NM_152703	SAMD9L	177.86	48.43	-1.89341	0.000307796
NM_020879	CCDC146	22.61	5.7	-2.01627	0.0146296
NM_001159560	BEX5	14.57	0.95	-3.84383	0.00276843
NM_001190347	DMKN	219.06	458.66	1.04639	0.0292099
NM_001143948	ADTRP	115.56	262.57	1.16652	0.017763
NM_001874	CPM	186.4	86.89	-1.1154	0.0266985
NM_002298	LCP1	6610.06	14228.4	1.08679	0.0193968
NM_001144063	OSBPL5	60.79	25.64	-1.2727	0.0294028
NM_005110	GFPT2	4699.8	2383.03	-0.998757	0.0317331
NM_001010872	FAM83B	47.23	13.29	-1.83856	0.00337164
NM_001548	IFIT1	5670	2574.38	-1.1585	0.0129779
NM_017702	DEF8	497.41	245.95	-1.03501	0.0307033
NM_001184813	CEACAM1	33.66	1.42	-4.10304	1.33e-05
NR_048561	PPM1E	124.6	57.93	-1.1227	0.0327377
NM_152468	TMC8	51.75	10.92	-2.20425	0.000533166
NM_001127666	GSN	457.72	214.61	-1.11316	0.0204866
NM_002960	S100A3	113.55	37.51	-1.59603	0.00348389
NM_004636	SEMA3B	112.55	35.61	-1.65698	0.00250385
NM_031866	FZD8	438.63	221.26	-1.0078	0.0360927
NM_032403	PCDHGC3	118.07	47.96	-1.30893	0.0132524
NM_001163990	RAB37	60.79	2.85	-4.38861	7.48e-08
NM_005892	FMNL1	1886.65	933.46	-1.03473	0.0268878
NM_031471	FERMT3	589.36	1368.85	1.19557	0.0111295
NM_001170715	BCAR1	1270.16	621.99	-1.04918	0.0253657
NM_003649	DDO	9.55	0	-6.39056	0.00487477
NM_001029852	PDE8B	21.1	6.65	-1.6677	0.0423737
NM_024022	TMPRSS3	15.58	2.37	-2.46586	0.0178327
NM_005212	CSN3	3.01	13.29	2.07789	0.0355216
NM_174977	SEC14L4	43.71	102.08	1.19234	0.0286784
NM_001166264	LTBP1	672.76	237.88	-1.51689	0.00160582
NM_001079907	ZNF331	397.93	208.91	-0.948486	0.0479673
NM_001278529	ARHGEF40	540.12	253.54	-1.11129	0.0202955
NM_017933	PID1	525.05	1408.74	1.4035	0.00306286
NM_001280798	GLS2	3.01	16.62	2.43752	0.0126869
NM_001193306	FPR1	6.03	0	-5.66501	0.0434865
NM_080802	COL13A1	2442.85	1168.01	-1.08371	0.0203593
NM_001282214	NDRG2	6.53	0	-5.88334	0.0245793
NM_024003	L1CAM	295.43	62.2	-2.25394	1.34e-05
NM_001168247	SLFNL1	15.58	52.23	1.67302	0.00867532
NM_019554	S100A4	28.14	7.12	-1.89131	0.01381
NM_018919	PCDHGA6	119.08	48.9	-1.29315	0.0143329
NM_003307	TRPM2	94.96	340.43	1.81578	0.000300251
NM_001099404	SCN5A	43.71	14.72	-1.55266	0.0142577
NM_001164541	DISC1	101.99	50.33	-1.04359	0.0478586
NM_001168303	KLHL13	26.63	71.7	1.38816	0.0145826
NM_002282	KRT83	4.52	27.06	2.40718	0.0025168
NM_001098630	IRF5	11.05	0.95	-3.40055	0.0155419
NM_018050	MANSC1	109.53	29.91	-1.86486	0.000782433
NM_001168301	KLHL13	25.62	71.7	1.44237	0.0115774
NM_182487	OLFML2A	31.15	11.4	-1.46026	0.0432469
NM_025216	WNT10A	8.04	27.54	1.74191	0.0172988
NM_001130987	DYSF	618	303.4	-1.04311	0.0282851
NM_175768	GRIK2	13.06	1.9	-2.72424	0.0210717
NM_080645	COL12A1	817.97	424	-0.965448	0.0410475
NM_145638	OSBPL5	60.79	25.64	-1.2727	0.0294028
NM_001195416	DCLK1	99.99	469.58	2.20517	1.19e-05
NM_000930	PLAT	768.23	397.88	-0.96919	0.0399416
NM_133265	AMOT	62.8	24.21	-1.37334	0.0188154
NM_001012279	SOGA3	454.71	128.2	-1.84645	0.000181492
NM_001199280	HAS3	84.41	36.08	-1.24245	0.0257733
NM_003679	KMO	107.02	34.19	-1.66889	0.00242691
NM_005277	GPM6A	19.6	0.95	-4.25598	0.000259302
NM_001242452	IRF5	10.55	0.95	-3.40055	0.0155419
NM_172140	IFNL1	19.6	5.22	-1.81576	0.031979
NM_001276761	TP53	1029.49	501.39	-1.05773	0.0249237
NM_001565	CXCL10	68.83	26.59	-1.39794	0.0158025
NM_001244071	GIMAP6	9.55	0	-6.39056	0.00487477
NM_001012418	MYLK4	5.53	0	-5.66501	0.0434865
NM_001142961	LPAR5	2.01	14.24	2.73389	0.00978697
NR_026734	TMPRSS7	0	5.7	5.56617	0.0434865
NM_203373	FBXL22	0	13.29	6.77106	0.000681211
NM_001159279	ZNF716	61.3	1.9	-4.94406	1.53e-08
NM_001276698	TP53	863.69	404.06	-1.11415	0.0185231
NM_020169	LXN	339.15	46.06	-2.88378	5.41e-08
NM_032420	PCDH1	23.61	0	-7.64353	7.03e-06
NM_001276307	NOL3	242.17	124.87	-0.968702	0.0487711
NM_006949	STXBP2	37.18	80.24	1.09654	0.0453616
NM_014682	ST18	4.02	15.67	1.95464	0.0384159
NR_104019	MLPH	861.68	364.17	-1.26049	0.00805543
NM_001170721	BCAR1	1032.51	502.34	-1.05922	0.0247515
NM_001127667	GSN	457.72	214.14	-1.11316	0.0204866
NM_173194	KCNIP2	8.04	25.16	1.63929	0.0272056
NM_024015	HOXB4	18.59	5.7	-1.74222	0.0415712
NM_001126113	TP53	1030.5	504.24	-1.05096	0.0258861
NM_001251829	SPP1	148.22	4.75	-4.95275	3.62e-12
NM_178140	PDZD2	137.17	67.9	-1.02768	0.0436135
NM_015177	DTX4	36.18	12.82	-1.45502	0.0257259
NM_001935	DPP4	6.53	41.31	2.53076	0.000331821
NM_004657	SDPR	142.19	25.64	-2.49009	9.05e-06
NM_000428	LTBP2	665.73	1434.85	1.08739	0.0206839
NM_001289134	TC2N	65.32	15.19	-2.11432	0.000526002
NM_001261844	TESPA1	25.12	0	-7.70213	4.86e-06
NR_047495	LINC00565	12.56	0.95	-3.63915	0.00646119
NM_014448	ARHGEF16	28.64	9.97	-1.48857	0.0433007
NM_001160030	FLT1	8.04	0	-6.07292	0.01412
NM_005224	ARID3A	106.52	293.43	1.44161	0.00365203
NM_018110	DOK4	81.39	33.71	-1.26779	0.0233991
NM_001270928	IFIT1	5707.69	2594.32	-1.15679	0.0131066
NM_018912	PCDHGA1	114.05	48.9	-1.23129	0.019707
NM_005860	FSTL3	421.04	945.33	1.14807	0.0152089
NM_024009	GJB3	67.33	151.46	1.15351	0.0232317
NM_000115	EDNRB	57.28	9.02	-2.59637	0.000124451
NM_001025090	MBP	111.54	48.43	-1.2208	0.0208527
NM_001142771	PCDH15	17.59	0	-7.23089	7.46e-05
NR_027303	TRIB2	348.69	156.68	-1.17274	0.0158234
NM_030581	WDR59	570.27	230.75	-1.32537	0.00591785
NM_001251885	VIPR1	20.1	5.7	-1.81576	0.031979
NM_016950	SPOCK3	10.55	0.95	-3.40055	0.0155419
NM_001173523	PCDH7	50.24	18.04	-1.49051	0.0138599
NM_012307	EPB41L3	179.87	2.85	-5.93981	8.09e-15
NM_003733	OASL	1407.83	691.79	-1.04323	0.0261632
NM_017839	LPCAT2	256.24	127.25	-1.02845	0.0358081
NM_001288969	ACSF2	207.51	59.35	-1.81499	0.00045944
NM_001257411	IKZF3	9.04	0	-6.24046	0.00823669
NM_001190457	CORO2B	34.67	4.75	-2.87636	0.000322178
NM_001276319	NOL3	259.26	130.57	-1.00292	0.0407759
NM_001195243	SMKR1	0	6.65	5.78421	0.0245793
NM_033054	MYO1G	8.04	0	-6.07292	0.01412
NM_001135054	SIGIRR	14.07	1.9	-2.8302	0.0143284
NM_001142772	PCDH15	17.59	0	-7.23089	7.46e-05
NM_001166160	PPP1R9A	143.19	30.86	-2.21195	5.93e-05
NM_001093729	CCDC102B	25.62	6.65	-1.97424	0.0126199
NM_173192	KCNIP2	8.04	26.59	1.69152	0.0216867
NM_057159	LPAR1	584.33	116.33	-2.34204	3.07e-06
NM_001130983	DYSF	619	303.87	-1.04546	0.0279474
NM_001178096	F3	3096.52	7703.66	1.29544	0.00558868
NM_002019	FLT1	11.56	0.95	-3.52477	0.00998336
NM_001270929	IFIT1	5704.17	2592.42	-1.15709	0.0130842
NM_015364	LY96	39.69	14.24	-1.50789	0.0189006
NM_001630	ANXA8L1	22.61	71.22	1.5993	0.00598868
NM_001198819	A1CF	5.53	0	-5.66501	0.0434865
NM_178497	C4orf26	4.02	66	3.98818	1.11e-07
NM_006922	SCN3A	35.17	8.07	-2.04463	0.00522805
NR_027244	LINC01106	3.01	16.62	2.43752	0.0126869
NR_024249	FAM86C2P	16.08	44.16	1.44682	0.0274635
NM_003254	TIMP1	6725.12	3521.61	-0.952496	0.0401688
NM_005699	IL18BP	110.54	227.43	1.02383	0.0387211
NM_001201427	DAAM2	15.58	63.62	1.95714	0.00162027
NR_104440	RNF217	384.87	180.9	-1.10415	0.0218638
NM_006873	STON1	35.17	2.85	-3.58927	3.93e-05
NM_001042467	MLPH	828.52	352.78	-1.2497	0.00854552
NM_020859	SHROOM3	143.19	25.64	-2.5002	8.33e-06
NM_025061	LRRC8E	198.97	455.34	1.17615	0.0145115
NM_006091	CORO2B	34.67	4.75	-2.87636	0.000322178
NM_001145774	GPR56	317.04	103.03	-1.63533	0.00100168
NM_001001788	RAET1G	42.71	16.62	-1.35095	0.0317482
NM_138557	TLR4	1168.17	575.46	-1.0412	0.0268002
NM_001242871	SLAIN1	94.46	33.24	-1.52273	0.00632306
NM_004585	RARRES3	16.08	1.9	-3.02131	0.00671687
NM_144649	TMEM71	287.39	110.15	-1.40179	0.0046805
NR_033746	DMKN	269.81	569.29	1.05612	0.0272811
NM_001155	ANXA6	6500.53	2625.18	-1.32712	0.00457223
NR_036500	FOXN3-AS1	16.58	58.88	1.75864	0.00462819
NM_001098815	TESPA1	25.62	0	-7.75845	3.39e-06
NM_001006638	RAB37	63.31	2.85	-4.43507	5.03e-08
NM_170740	ALDH5A1	110.54	17.57	-2.62612	6.89e-06
NM_015689	DENND2A	107.02	18.99	-2.51276	1.51e-05
NR_038938	RPARP-AS1	68.83	145.76	1.05606	0.0411398
NR_033400	CSNK1G2-AS1	0.5	10.92	3.33522	0.00998336
NM_001244962	FRMD3	95.46	35.61	-1.41975	0.0105227
NM_030790	ITFG1	511.48	232.65	-1.15536	0.0157215
NM_145719	TIGD3	6.03	21.84	1.81708	0.0246162
NR_033752	LOC344887	34.17	8.07	-2.00296	0.0064317
NM_001024844	CD82	624.03	302.92	-1.06163	0.025679
NM_001162893	KIAA0040	21.1	2.85	-2.85561	0.00243379
NM_004554	NFATC4	89.43	34.66	-1.3641	0.0142999
NM_000820	GAS6	689.85	363.22	-0.94363	0.0465671
NM_006850	IL24	292.92	593.98	0.998999	0.0352077
NM_001184815	CEACAM1	33.66	1.42	-4.10304	1.33e-05
NR_024391	LINC00669	29.14	7.6	-1.94172	0.0110351
NM_001103160	SH2D5	303.47	902.6	1.55362	0.00119949
NM_001286402	CIITA	11.05	1.9	-2.48564	0.046114
NM_003898	SYNJ2	3487.92	1465.71	-1.26951	0.00670975
NM_020223	FAM20C	104.51	24.69	-2.09541	0.000210755
NM_005329	HAS3	83.91	36.08	-1.24245	0.0257733
NM_030629	CMIP	1919.81	908.3	-1.09853	0.0189379
NM_033495	KLHL13	25.62	73.12	1.46119	0.0115774
NM_005978	S100A2	311.51	666.62	1.07801	0.0233119
NM_016354	SLCO4A1	117.07	21.37	-2.4411	1.98e-05
NM_001193544	ANXA6	6376.93	2568.2	-1.33108	0.00445843
NM_032088	PCDHGA8	113.05	46.06	-1.3041	0.013732
NM_001098484	SLC4A4	31.65	77.87	1.2535	0.0251668
